# Supplementary material for: A nemertean excitatory peptide/CCHamide regulates ciliary swimming in the larvae of Lineus longissimus
Source: Front Zool. 2019 Jul 10;16:28. doi: 10.1186/s12983-019-0326-9 (PMC6617912; doi:10.1186/s12983-019-0326-9)
Supplement: Supplementary file 3 — Individual measurements for the vertical distribution shown in Fig. 4. (XLSX 112 kb) [file 12983_2019_326_MOESM3_ESM.xlsx]

## Sheet: 1stfiling_40sec
		EP1-control														EP1-5µM-treatment														EP1-control_washout														EP1-treatment_washout
		repeat1	percentage1	average swimming height	percentage of larvae in upper and lower half	repeat2	percentage2	average swimming height	percentage of larvae in upper and lower half	average	percentage	average swimming height	percentage of larvae in upper and lower half	StDev		repeat1	percentage1	average swimming height	percentage of larvae in upper and lower half	repeat2	percentage2	average swimming height	percentage of larvae in upper and lower half	average	percentage	average swimming height	percentage of larvae in upper and lower half	StDev		repeat1	percentage1	average swimming height	percentage of larvae in upper and lower half	repeat2	percentage2	average swimming height	percentage of larvae in upper and lower half	average	percentage	average swimming height	percentage of larvae in upper and lower half	StDev		repeat1	percentage1	average swimming height	percentage of larvae in upper and lower half	repeat2	percentage2
		0.111	0.00560456			0	0			0.0555	0.00352748			0.00280228		0	0			6.417	0.902913			3.2085	0.284508			0.451456		0	0			0	0			0	0			0		0	0			0.972	0.0602854
		0.611	0.0308503			32.139	2.75589			16.375	1.04076			1.36252		0.028	0.00181259			66.889	9.41171			33.4585	2.96688			4.70495		0.278	0.0163751			27.583	1.70111			13.9305	0.839397			0.842368		0.167	0.00960277			59.583	3.69546
		49.639	2.50635			67.694	5.80469			58.6665	3.72873			1.64917		11.333	0.733648			58.083	8.17265			34.708	3.07767			3.7195		40.306	2.37415			62.333	3.84423			51.3195	3.09231			0.735038		8.778	0.504749			60.861	3.77472
		66.5	3.35769			57.444	4.92576			61.972	3.93883			0.784038		67.5	4.36965			66.333	9.33347			66.9165	5.93371			2.48191		66.806	3.93509			63.194	3.89733			65	3.91664			0.0188804		48.111	2.76646			70.111	4.34843
		66.583	3.36188			67.5	5.78805			67.0415	4.26103			1.21309		67.722	4.38402			62.639	8.8137			65.1805	5.77977			2.21484		65.417	3.85327			69.694	4.2982			67.5555	4.07063			0.222463		60.25	3.46447			70.194	4.35358
		67.278	3.39697			56.444	4.84001			61.861	3.93177			0.721522		72.639	4.70232			52.444	7.3792			62.5415	5.54576			1.33844		66.306	3.90564			67.472	4.16116			66.889	4.03047			0.127763		61.472	3.53474			66.722	4.13823
		64.444	3.25388			45.417	3.89446			54.9305	3.49128			0.320292		72.694	4.70588			43.833	6.16758	*		58.2635	5.16642			0.730849		61.222	3.60618			62.833	3.87507			62.0275	3.73753			0.134446		56.111	3.22647			61.667	3.82471
		63.528	3.20763			36.389	3.12032			49.9585	3.17527			0.0436538		68.389	4.4272			34.278	4.82313	*		51.3335	4.55191			0.197967		48.972	2.88461			67.528	4.16462			58.25	3.50992			0.640004		49.194	2.82874			57.806	3.58525
		57.556	2.90609			35.639	3.05601			46.5975	2.96165			0.0749581		59.694	3.86432			33.306	4.68637			46.5	4.12331			0.411022		48.778	2.87318			65.139	4.01728			56.9585	3.4321			0.57205		39.694	2.28247			55	3.41121
		51.694	2.61011			30.75	2.63678			41.222	2.61999			0.0133354		58.806	3.80684			27.806	3.91248			43.306	3.84009			0.0528218		36.528	2.15162			59.694	3.68148			48.111	2.89898			0.764929		40.5	2.32882			56.222	3.487
		43.611	2.20199			38.556	3.30614			41.0835	2.61119			0.552075		54.167	3.50653			19.833	2.79063			37	3.28091			0.35795		28.778	1.69512			57.806	3.56504			43.292	2.60861			0.93496		49.139	2.82557			53.194	3.2992
		37.944	1.91585			37.611	3.2251			37.7775	2.40107			0.654627		55.361	3.58382			18.694	2.63036			37.0275	3.28335			0.476729		29.028	1.70984			52.611	3.24465			40.8195	2.45962			0.767403		44.361	2.55083			52.222	3.23892
		40.167	2.02809			33.306	2.85595			36.7365	2.3349			0.413931		54.5	3.52809			14.167	1.99339			34.3335	3.04447	*		0.76735		31.667	1.86529			51.861	3.1984			41.764	2.51653			0.666553		48.694	2.79998			49.25	3.05459
		39.139	1.97619			29.5	2.52959			34.3195	2.18128			0.276703		54.944	3.55683			12.556	1.76671			33.75	2.99272	*		0.89506		32.75	1.92908			54.722	3.37484			43.736	2.63536			0.72288		50.222	2.88785			40.972	2.54117
		39.25	1.98179			24.25	2.07941	*		31.75	2.01797			0.0488097		44	2.84836			13.222	1.86042			28.611	2.53703			0.493972		24.778	1.4595			51.889	3.20012	*		38.3335	2.30983			0.870309		39.139	2.25056			39.917	2.47573
		44.917	2.26793			23.861	2.04606	*		34.389	2.1857			0.110936		39.083	2.53006	*		18.25	2.56789			28.6665	2.54195			0.0189162		30.306	1.78512			47.528	2.93117	*		38.917	2.34499			0.573024		32.833	1.88795			34.75	2.15527
		50.472	2.54841			20.5	1.75785			35.486	2.25542			0.395278		39.639	2.56605	*		13.889	1.95427			26.764	2.37325			0.30589		39.889	2.34959			48.083	2.9654			43.986	2.65042			0.307903		29.083	1.67232			44.361	2.75136
		46.833	2.36467			19.278	1.65307			33.0555	2.10095			0.355801		35.083	2.27112			11.222	1.57901			23.1525	2.05301			0.346055		43.694	2.57372			47.111	2.90545			45.4025	2.73578	*		0.165866		38.139	2.19305			39.389	2.44299
		43.944	2.2188			17.889	1.53396			30.9165	1.965	*		0.342419		37.472	2.42577			9.111	1.28198			23.2915	2.06533			0.571897		38.028	2.23997			38.778	2.39154			38.403	2.31401	*		0.075781		47.222	2.71534			42.417	2.63079
		44.056	2.22446			18.806	1.61259			31.431	1.9977	*		0.30593		35.694	2.31067			9.444	1.32883			22.569	2.00127			0.490919		37.583	2.21376			37.389	2.30587			37.486	2.25876			0.0460555		42.139	2.42306			33.667	2.0881
		46.806	2.36331			25.139	2.15564			35.9725	2.28635			0.103832		37.028	2.39703			11.472	1.61418			24.25	2.15033			0.391422		40	2.35613			35.667	2.19967			37.8335	2.2797			0.0782291		42.778	2.4598			37.639	2.33445
		41.361	2.08838	*	51.8218	29.5	2.52959		65.2026	35.4305	2.2519		56.7808	0.220607		38.528	2.49413		65.7712	11.917	1.6768		87.4724	25.2225	2.23656		72.6086	0.408666		37.528	2.21052	*	51.0595	34.639	2.13627		68.9806	36.0835	2.17425		59.8142	0.0371243		45.861	2.63708	*	51.36	39.194	2.43089
		39.806	2.00987	*		25.556	2.1914			32.681	2.07714			0.0907671		23.389	1.5141			11.722	1.64936			17.5555	1.5567			0.0676304		36.389	2.14343	*		29.889	1.84333			33.139	1.99683			0.150051		38.611	2.2202	*		34.5	2.13976
		43.778	2.21042		48.1782	22.472	1.92695		34.7974	33.125	2.10536		43.2192	0.141734		27.639	1.78923		34.2288	10.833	1.52427		12.5309	19.236	1.70572		27.3914	0.132477		40.722	2.39866		48.9405	32.639	2.01293		31.0194	36.6805	2.21022		40.1858	0.192865		37.806	2.17391		48.64	35.75	2.21729
		39.389	1.98881			20.083	1.7221			29.736	1.88996			0.133357		32.389	2.09672			9.139	1.28592			20.764	1.84121			0.405402		39.194	2.30865			29.972	1.84845			34.583	2.08384			0.230103		35.611	2.04769			34.944	2.1673
		40.528	2.04632			21	1.80073			30.764	1.9553			0.122796		32.722	2.11828			7.167	1.00844			19.9445	1.76854			0.554917		39.972	2.35448			32.194	1.98548			36.083	2.17422			0.184499		43.833	2.52047			35.944	2.22932
		41.917	2.11645			16.028	1.37438			28.9725	1.84144			0.371035		32.444	2.10028			4.667	0.656677			18.5555	1.64538			0.721801		35.222	2.07469			35.972	2.21848			35.597	2.14494			0.0718958		41.611	2.3927			29.944	1.85719
		48.5	2.44884			17.861	1.53156			33.1805	2.10889			0.458639		38.583	2.49769			5.861	0.82468			22.222	1.9705			0.836505		36.667	2.15981			38.694	2.38635			37.6805	2.27048			0.113274		46	2.64508			32.972	2.04499
		52.389	2.6452			19.889	1.70546			36.139	2.29693			0.46987		36.444	2.35922			9.083	1.27804			22.7635	2.01851			0.540593		31.806	1.87348			30.833	1.90155			31.3195	1.88719			0.0140352		48.556	2.79205			35.25	2.18628
		46.278	2.33665			30.778	2.63918			38.528	2.44877			0.151267		27.361	1.77123			5.25	0.738708			16.3055	1.44586			0.51626		29.417	1.73276			26.778	1.65147			28.0975	1.69304			0.0406458		40.528	2.33043			30.472	1.88994
		46.917	2.36891			22.278	1.91032			34.5975	2.19895			0.229298		26.444	1.71187			8.944	1.25848			17.694	1.56899			0.226694		37.167	2.18926			22.889	1.41162			30.028	1.80937			0.388818		33.417	1.92153			30.056	1.86413
		40.528	2.04632			28.417	2.43673			34.4725	2.19101			0.195204		16.028	1.03758			5.417	0.762206			10.7225	0.9508			0.137687		36.25	2.13524			19.861	1.22488			28.0555	1.69051			0.455183		28.639	1.64679			26.667	1.65394
		45.667	2.3058			27.556	2.3629			36.6115	2.32696			0.0285506		17.139	1.1095			3.917	0.551147			10.528	0.933553			0.279178		32.917	1.93892			17.639	1.08784			25.278	1.52315			0.425539		40.5	2.32882			24.806	1.53852
		41.639	2.10242			22.75	1.95079			32.1945	2.04622			0.0758142		18.389	1.19042			0.278	0.0391164			9.3335	0.827632			0.575653		39.194	2.30865			23.472	1.44758			31.333	1.888			0.430539		33.722	1.93907			16.861	1.04575
		47.25	2.38573			23.167	1.98655			35.2085	2.23779			0.19959		22.5	1.45655			0	0			11.25	0.997575			0.728275		44.5	2.62119			21.75	1.34138			33.125	1.99598			0.639909		30.861	1.77456			16.5	1.02336
		46	2.32261			16.25	1.39342			31.125	1.97825			0.464595		26.222	1.69749			0	0			13.111	1.1626			0.848747		38.306	2.25635			22.083	1.36191			30.1945	1.8194			0.447217		33.139	1.90555			22.722	1.40926
		40.917	2.06596			19.694	1.68874			30.3055	1.92616			0.188611		32.944	2.13265			0	0			16.472	1.46063			1.06632		31.694	1.86688			21.111	1.30197			26.4025	1.59091			0.282456		33.944	1.95184			15.556	0.964815
		45.694	2.30716			12.222	1.04802			28.958	1.84052			0.629568		22.889	1.48173			0	0			11.4445	1.01482			0.740866		47.083	2.77334			19.472	1.20089			33.2775	2.00517			0.786228		44.889	2.58119			14.833	0.919973
		48.472	2.44743			7.222	0.619279			27.847	1.7699			0.914073		20.222	1.30908			0.917	0.129028			10.5695	0.937233			0.590027		53.556	3.15462			18.389	1.1341			35.9725	2.16756			1.01026		48.583	2.7936			17.583	1.09053
		49.972	2.52316			10.056	0.862291			30.014	1.90763			0.830436		30.194	1.95462			2.75	0.386942			16.472	1.46063			0.783841		46.861	2.76027			20.5	1.26429			33.6805	2.02945			0.74799		44.472	2.55721			22.333	1.38514
		51.722	2.61152			17.583	1.50772			34.6525	2.20245			0.5519		25.306	1.6382			3.139	0.441677			14.2225	1.26116			0.59826		49.25	2.90099			25.889	1.59664			37.5695	2.26379			0.652173		50.611	2.91022			35.194	2.1828
		55.667	2.81071			20.194	1.73161			37.9305	2.41079			0.539549		19.667	1.27315			4.25	0.598002			11.9585	1.0604			0.337576		51.917	3.05808			17.778	1.09641			34.8475	2.09977			0.980834		51.5	2.96133			20.444	1.26798
		41.889	2.11504			14.194	1.21712			28.0415	1.78227			0.44896		8.889	0.575434			1.528	0.214999			5.2085	0.461855			0.180217		33.667	1.9831			6.917	0.426588			20.292	1.22272			0.778254		36.472	2.0972			9.278	0.575441
		17.889	0.903243			3.333	0.285801			10.611	0.674415			0.308721		2.639	0.170837			0.056	0.00787956			1.3475	0.119487			0.0814787		17.306	1.01938			2.833	0.174718			10.0695	0.606748			0.422331		21.806	1.25388			3.611	0.223962
		1.278	0.0645282			0	0			0.639	0.0406137			0.0322641		0	0			0	0			0	0			0		0	0			0.361	0.0222638			0.1805	0.0108762			0.0111319		0.083	0.00477264			0	0
		1980.53	50.8169			1166.2	50.8182			1573.36	49.2063					1544.75	50.5494			710.723	50.1812			1127.74	50.8788					1697.7	49.9878			1621.47	50.2235			1659.58	49.7891					1739.08	50.2499			1612.33	49.2885
			49.1831				49.1818				50.7937						49.4506				49.822				49.1212						50.0122				49.7765				50.2109						49.7501				50.7115
		t-test (treat EP1-ctrl1)				1				unpaired
		t-test (wash EP1-ctrl1)				0.904693				unpaired
		t-test (EP1 treat-wash)				1				paired
						0.000261175				unpaired
		t-test (ctrl1 treat-wash)				0.0258227				paired
						0.516822				unpaired
		t-test (treat EP2-ctrl2)				0.00160258				unpaired
		t-test (wash EP2-ctrl2)				0.412291				unpaired
		t-test (EP2 treat-wash)				1				paired
						1				unpaired
		t-test (ctrl2 treat-wash)				9.37496e-13				paired
						0.00120437				unpaired
		t-test (treat ctrl1-ctrl2)				0.226399				unpaired
		t-test (treat EP1-EP2)				0.556531				unpaired
		t-test (wash ctrl1-ctrl2)				0.00952837				unpaired
		t-test (wash EP1-EP2)				0.000374291				unpaired
		t-test (treat EP1+2-ctrl1+2)				1				unpaired
		t-test (wash EP1+2-ctrl1+2)				0.743625				unpaired
		t-test (EP1+2 treat-wash)				3.73746e-06				paired
						0.0574453				unpaired
		t-test (ctrl1+2 treat-wash)				5.91062e-08				paired
						0.198116				unpaired
		upper vs. lower half:
		t-test EP1				1.4617e-07
		t-test ctrl1				0.0136256
		t-test EP1 wash				0.000468675
		t-test ctrl1 wash				0.000509196
		t-test EP2				2.06411e-07
		t-test ctrl2				0.01452
		t-test EP2 wash				0.000190258
		t-test ctrl2 wash				0.000767728
		t-test EP12				1.10968e-07
		t-test ctrl12				0.012273
[truncated: 59 more columns]
