# Supplementary material for: A nemertean excitatory peptide/CCHamide regulates ciliary swimming in the larvae of Lineus longissimus
Source: Front Zool. 2019 Jul 10;16:28. doi: 10.1186/s12983-019-0326-9 (PMC6617912; doi:10.1186/s12983-019-0326-9)
Supplement: Supplementary file 4 — KS test results of the vertical distributions shown in Fig. 4. (TXT 10 kb) [file 12983_2019_326_MOESM4_ESM.txt]

Ctrl=c(0.567875429,1.648958205,3.731122826,3.981720275,4.063216633,3.785600188,3.439908153,3.186214215,3.03035197,2.695893669,2.563642386,2.475862871,2.239332659,2.163738468,2.184197043,2.159100856,2.186739913,2.115116836,2.029048754,2.016450852,2.110926645,2.15240941,2.131367733,2.155522678,1.947720406,1.924504723,1.946760414,2.187450478,2.232416077,2.319191868,2.160921385,1.988064996,2.167824042,2.220439292,2.189587359,1.890947988,1.905910214,1.972034599,2.008302562,2.051432829,2.099547607,2.086710637,1.484166394,0.381440635,0.040613654)

Ctrl1=c(0.003527477,1.040764604,3.728733842,3.938825287,4.261033297,3.931770333,3.491280617,3.175269526,2.961650605,2.619993803,2.611191,2.401067777,2.334903749,2.181283716,2.017971065,2.185701007,2.25542429,2.100946222,1.964995352,1.997696017,2.286345327,2.251896813,2.077143697,2.105363513,1.889964964,1.955302735,1.841438321,2.10889099,2.296927758,2.448768164,2.19895288,2.191008112,2.326958981,2.04622266,2.237786905,1.978247225,1.926161326,1.840516728,1.76990363,1.907634128,2.202448577,2.410792173,1.782265689,0.674415464,0.040613654)

Ctrl2=c(0,1.132223381,2.257151806,3.733511809,4.024615263,3.865399969,3.639430044,3.388535688,3.197158904,3.099053335,2.771793534,2.516093771,2.550657964,2.143761568,2.14619322,2.350423021,2.132500705,2.118055535,2.129287451,2.093102157,2.035205686,1.935507963,2.052922006,2.185591769,2.205681844,2.005475848,1.893706712,2.052082507,2.266009966,2.167904397,2.189615573,2.122889891,1.785121881,2.008689102,2.394655924,2.141387813,1.803648751,1.885659102,2.10355247,2.246701493,2.195231531,1.996646636,1.762629102,1.186067099,0.088465807)

EP=c(0.142254164,2.739339316,3.944192076,5.673429097,5.804279288,5.626121747,5.277349539,4.726034471,4.165790136,3.81974403,3.395224216,3.103132809,2.933850076,2.705827862,2.408919544,2.487250845,2.297574327,2.087062333,2.181550593,2.094581488,2.217259285,2.120499153,1.663951036,1.632561998,1.587073248,1.556385827,1.563334455,1.687388737,1.685896193,1.186104964,1.133289725,1.02520697,1.032442528,1.176517689,1.225265871,1.255673946,1.309005229,1.319381388,1.189998684,1.439791331,1.342318686,1.17004483,0.616538561,0.250561711,0)

EP1=c(0.284508329,2.966876083,3.07767339,5.93370783,5.779770957,5.545762081,5.166417642,4.551911575,4.123309111,3.840086545,3.280912626,3.283351142,3.044465233,2.992724355,2.537032193,2.541953562,2.373252582,2.053008907,2.065334498,2.001268028,2.15032787,2.236562668,1.556704368,1.705719872,1.841212696,1.768544915,1.645377682,1.970498388,2.018514988,1.445862725,1.568985622,0.950799612,0.933552652,0.827632378,0.997574785,1.162595823,1.460626832,1.014821744,0.937232595,1.460626832,1.261156211,1.060399828,0.461854957,0.119487291,0)

EP2=c(0,2.511802549,4.810710762,5.413150363,5.828787619,5.706481414,5.388281435,4.900157367,4.208271161,3.799401515,3.509535807,2.922914475,2.823234918,2.41893137,2.280806895,2.432548127,2.221896072,2.121115759,2.297766689,2.187894947,2.2841907,2.004435638,1.771197704,1.559404124,1.3329338,1.344226739,1.481291227,1.404279086,1.353277399,0.926347203,0.697593829,1.099614328,1.131332404,1.525402999,1.452956956,1.348752069,1.157383626,1.623941032,1.442764773,1.418955831,1.423481161,1.279689831,0.771222165,0.381636131,0)

CtrlWash=c(0.433874675,1.559317706,2.885095402,4.382734328,4.106314699,4.191934166,3.85877397,3.557742452,3.39893297,2.944111046,2.686370717,2.230068687,2.092865783,2.149646654,2.209336103,2.316314781,2.434860725,2.364472565,2.178298236,2.169092092,2.348363198,2.198345344,2.253728137,2.366219889,2.041133931,2.040566277,1.953886128,2.110259855,2.02274385,1.84520847,2.116871736,1.790307497,1.568306498,1.966353265,2.01087648,2.019349971,1.657411391,1.629987641,1.856337687,1.990277835,2.204739549,2.021745423,1.273993347,0.555289235,0.00753961)

Ctrl1Wash=c(0,0.839397102,3.092311085,3.916644171,4.070628543,4.030467876,3.73753302,3.509915738,3.432095031,2.898979503,2.60860553,2.459622411,2.516534264,2.635359223,2.309825836,2.344985249,2.650423239,2.735775953,2.314013632,2.258758821,2.279697804,2.174249691,1.996825711,2.210222562,2.083835467,2.174219563,2.144935116,2.270478626,1.887189802,1.693044763,1.809369095,1.690514008,1.52315279,1.888003259,1.995982126,1.81940173,1.590910734,2.005171175,2.167561268,2.029454369,2.263790203,2.099773196,1.222716054,0.606748438,0.01087622)

Ctrl2Wash=c(0.86774935,2.27923831,2.677879718,4.848824485,4.142000856,4.353400455,3.980014919,3.605569166,3.36577091,2.989242589,2.764135905,2.000514962,1.669197303,1.663934085,2.108846371,2.287644313,2.219298212,1.993169176,2.042582839,2.079425363,2.417028592,2.222440997,2.510630564,2.522217216,1.998432394,1.90691299,1.762837139,1.950041083,2.158297898,1.997372178,2.424374378,1.890100986,1.613460206,2.044703272,2.025770834,2.219298212,1.723912047,1.254804106,1.545114106,1.9511013,2.145688895,1.943717649,1.325270639,0.503830032,0.004203001)

EPWash=c(0.417165339,2.18208108,3.215945645,4.163886578,4.441929193,4.257163465,3.54507053,3.159433172,2.870493805,2.777300077,2.783985035,2.629655647,2.56390257,2.733911243,2.146183683,1.916115895,2.095873767,2.204939514,2.402036984,2.075045519,2.254829983,2.301944461,2.220573707,1.929893771,1.836434921,1.843739125,1.949889456,2.042969842,2.203450528,2.105284625,1.981102407,1.615722949,2.045820393,1.717987649,1.45186815,1.682883732,1.762423559,1.773902349,1.836645335,1.988874594,2.460926752,2.106319894,1.428404363,0.874750432,0.001238284)

EP1Wash=c(0.02900271,1.782831172,2.07790092,3.527529151,3.89221137,3.825075468,3.514281,3.192685111,2.825496485,2.886008311,3.053430331,2.881860804,2.922470565,2.72106286,2.358887048,2.016553625,2.19143519,2.313294311,2.674664492,2.261912967,2.399496809,2.537886281,2.181499076,2.194777066,2.105232692,2.380400375,2.13507087,2.356380641,2.500618396,2.118510681,1.893918711,1.650230306,1.948612092,1.509304588,1.413165977,1.666790495,1.476989841,1.781995703,1.974272926,1.993339522,2.560264915,2.146677922,1.365096671,0.758396986,0.002476569)

EP2Wash=c(0.805327968,2.581330989,4.35399037,4.800244004,4.991647016,4.689251461,3.57586006,3.126181233,2.915491126,2.668591842,2.514539738,2.377450491,2.205334574,2.746759625,1.933480318,1.815678166,2.000312345,2.096584716,2.129409476,1.888178071,2.110163157,2.066002641,2.259648339,1.665010477,1.567637151,1.307077875,1.764708041,1.729559043,1.906282659,2.092058569,2.068286103,1.581215593,2.143028694,1.926670709,1.490570323,1.698976968,2.047857277,1.765808996,1.699017745,1.984409666,2.361588588,2.065961865,1.491712054,0.991103878,0)

------------------------------------------------------------------------------

Two-sample Kolmogorov-Smirnov test

ks.test(sample1,sample2)

------------------------------------------------------------------------------
------------------------------------------------------------------------------

> ks.test(EP,Ctrl)

data:  EP and Ctrl
D = 0.42222, p-value = 0.0005593
alternative hypothesis: two-sided

------------------------------------------------------------------------------

> ks.test(EP1,Ctrl1)

data:  EP1 and Ctrl1
D = 0.37778, p-value = 0.00325
alternative hypothesis: two-sided

Warning message:
In ks.test(EP1, Ctrl1) : cannot compute exact p-value with ties

------------------------------------------------------------------------------

> ks.test(EP2,Ctrl2)

data:  EP2 and Ctrl2
D = 0.42222, p-value = 0.0006562
alternative hypothesis: two-sided

Warning message:
In ks.test(EP2, Ctrl2) : cannot compute exact p-value with ties

------------------------------------------------------------------------------

> ks.test(CtrlWash,Ctrl)

data:  CtrlWash and Ctrl
D = 0.13333, p-value = 0.8245
alternative hypothesis: two-sided

------------------------------------------------------------------------------

> ks.test(Ctrl1Wash,Ctrl1)

data:  Ctrl1Wash and Ctrl1
D = 0.11111, p-value = 0.9479
alternative hypothesis: two-sided

------------------------------------------------------------------------------

> ks.test(Ctrl2Wash,Ctrl2)

data:  Ctrl2Wash and Ctrl2
D = 0.2, p-value = 0.3291
alternative hypothesis: two-sided

Warning message:
In ks.test(Ctrl2Wash, Ctrl2) : cannot compute exact p-value with ties

------------------------------------------------------------------------------

> ks.test(EPWash,EP)

data:  EPWash and EP
D = 0.37778, p-value = 0.002983
alternative hypothesis: two-sided

------------------------------------------------------------------------------

> ks.test(EP1Wash,EP1)

data:  EP1Wash and EP1
D = 0.26667, p-value = 0.08152
alternative hypothesis: two-sided

Warning message:
In ks.test(EP1Wash, EP1) : cannot compute exact p-value with ties

------------------------------------------------------------------------------

> ks.test(EP2Wash,EP2)

data:  EP2Wash and EP2
D = 0.35556, p-value = 0.006767
alternative hypothesis: two-sided

Warning message:
In ks.test(EP2Wash, EP2) : cannot compute exact p-value with ties

------------------------------------------------------------------------------

> ks.test(Ctrl1,Ctrl2)

data:  Ctrl1 and Ctrl2
D = 0.11111, p-value = 0.9479
alternative hypothesis: two-sided

------------------------------------------------------------------------------

> ks.test(Ctrl1Wash,Ctrl2Wash)

data:  Ctrl1Wash and Ctrl2Wash
D = 0.15556, p-value = 0.6476
alternative hypothesis: two-sided

Warning message:
In ks.test(Ctrl1Wash, Ctrl2Wash) : cannot compute exact p-value with ties

------------------------------------------------------------------------------

> ks.test(EP1,EP2)

data:  EP1 and EP2
D = 0.11111, p-value = 0.944
alternative hypothesis: two-sided

Warning message:
In ks.test(EP1, EP2) : cannot compute exact p-value with ties

------------------------------------------------------------------------------

> ks.test(EP1Wash,EP2Wash)

data:  EP1Wash and EP2Wash
D = 0.22222, p-value = 0.2179
alternative hypothesis: two-sided

------------------------------------------------------------------------------

> ks.test(EPWash,CtrlWash)

data:  EPWash and CtrlWash
D = 0.11111, p-value = 0.9479
alternative hypothesis: two-sided

------------------------------------------------------------------------------

> ks.test(EP1Wash,Ctrl1Wash)

data:  EP1Wash and Ctrl1Wash
D = 0.11111, p-value = 0.9479
alternative hypothesis: two-sided

------------------------------------------------------------------------------

> ks.test(EP2Wash,Ctrl2Wash)

data:  EP2Wash and Ctrl2Wash
D = 0.13333, p-value = 0.8186
alternative hypothesis: two-sided

Warning message:
In ks.test(EP2Wash, Ctrl2Wash) : cannot compute exact p-value with ties

------------------------------------------------------------------------------
