# Supplementary material for: A nemertean excitatory peptide/CCHamide regulates ciliary swimming in the larvae of Lineus longissimus
Source: Front Zool. 2019 Jul 10;16:28. doi: 10.1186/s12983-019-0326-9 (PMC6617912; doi:10.1186/s12983-019-0326-9)
Supplement: Supplementary file 5 — Table with ciliary beat frequency measurements of individual larvae used for Fig. 5. (XLSX 11 kb) [file 12983_2019_326_MOESM5_ESM.xlsx]

## Sheet: Sheet1
	EP1				EP1
	apical				lateral
	Ctrl1	10uM EP1	wash1		Ctrl1	10uM EP1	wash1
	9.6	10.9	10.3		9.9	10.8	10
	9.5	10.3	9.6		10.5	10.8	10.1
	9.6	10	9.5		9.9	10.2	9.7
	9.6	12.2	10.6		10.5	12.7	11.6
	9.2	10.2	9.2		9.8	10.6	9.7
	9.7	10.4	9.8		9.8	10.2	9.9
	9	9.1	9.4		9.5	9.8	9.4
	7.4	7.8	7.9		8.8	9.2	9.3
	9.7	9.6	9.4		10.2	9.2	9.5
	10.6	11.4	11.6		11.8	12.2	11.4
	10.9	10.8	10.3		10.9	10.4	10.6
	9.9	11.1	10.2		10.3	10.7	10.2
average	9.55833	10.3167	9.81667		10.1583	10.5667	10.1167
	EP2				EP2
	apical				lateral
	Ctrl2	5uM EP2	wash2		Ctrl2	5uM EP2	wash2
	10.5	13	11.8		11	12.8	11.6
	10.6	12	10.6		10.6	11.3	10.4
	10	12.2	10.4		11	11.6	11.6
	11.5	12.9	11.3		12.6	13.6	12.1
	9.2	11.6	10.2		9.8	11.9	10.7
	9.6	11	10.2		10.5	11.5	10
	9.5	10.8	9.8		10.3	10.9	10.3
	8.6	10.4	9.7		10.4	11.3	10.5
	9.7	11	9.6		10.7	10.9	10.4
	8.8	9.5	8.7		9.4	9.8	8.9
	9.1	9.6	9.6		9.7	9.8	10.7
	10	11.1	11.3		10.3	11.3	10.9
average	9.75833	11.2583	10.2667		10.525	11.3917	10.675
total average	9.65833	10.7875	10.0417		10.3417	10.9792	10.3958
p values
p (Ctrl1-EP1) apical	0.00475666
p (Ctrl1-EP1) lateral	0.0917449
p (Ctrl2-EP2) apical	2.26903e-06
p (Ctrl2-EP2) lateral	0.000182073
p (EP1-wash1) apical	0.00873594
p (EP1-wash1) lateral	0.00545938
p (EP2-wash2) apical	0.000158675
p (EP2-wash2) lateral	0.00374406
p (Ctrl1-wash1) apical	0.0965856
p (Ctrl1-wash1) lateral	0.764468
p (Ctrl2-wash2) apical	0.0090291
p (Ctrl2-wash2) lateral	0.377374
p (apical-lateral) Ctrl1	0.000593011
p (apical-lateral) Ctrl2	0.000110795
p (apical-lateral) EP1	0.156677
p (apical-lateral) EP2	0.354057
p (apical-lateral) wash1	0.0582397
p (apical-lateral) wash2	0.0270756
p (apical-lateral) Ctrl1+2	1.1657e-07
p (apical-lateral) EP1+2	0.0826486
apical Ctrl 1+2	lateral Ctrl 1+2		apical EP1+EP2	lateral EP1+EP2
9.6	9.9		10.9	10.8
9.5	10.5		10.3	10.8
9.6	9.9		10	10.2
9.6	10.5		12.2	12.7
9.2	9.8		10.2	10.6
9.7	9.8		10.4	10.2
9	9.5		9.1	9.8
7.4	8.8		7.8	9.2
9.7	10.2		9.6	9.2
10.6	11.8		11.4	12.2
10.9	10.9		10.8	10.4
9.9	10.3		11.1	10.7
10.5	11		13	12.8
10.6	10.6		12	11.3
10	11		12.2	11.6
11.5	12.6		12.9	13.6
9.2	9.8		11.6	11.9
9.6	10.5		11	11.5
9.5	10.3		10.8	10.9
8.6	10.4		10.4	11.3
9.7	10.7		11	10.9
8.8	9.4		9.5	9.8
9.1	9.7		9.6	9.8
10	10.3		11.1	11.3
