# Supplementary material for: A nemertean excitatory peptide/CCHamide regulates ciliary swimming in the larvae of Lineus longissimus
Source: Front Zool. 2019 Jul 10;16:28. doi: 10.1186/s12983-019-0326-9 (PMC6617912; doi:10.1186/s12983-019-0326-9)
Supplement: Supplementary file 9 — Sequences used for the phylogenetic analysis of the EP receptors in Fig. 2. (FASTA 41 kb) [file 12983_2019_326_MOESM9_ESM.fasta]

>Llon_EP-GPCR_deorphanized
MTDTDDGVVEYQSNTTRGNSTFLLGNDTTNDTGTGELIYITSTLNTSTEALVVPIVFGLIFIVGVIGNGTTIFTVLKNKSMRNVPNVYIVSLACGDLLLILISVPCMATLYTFIGWPYGAVMCKVTHFLRTMSLGVSVFTLTALGGDRYTAIVNPMSKHMGNPIARTIITSVSIWVASIALAIVDGISARISYHQHRDSPEVFYTCQEYPVDWGDWYPKFHTIFRFIIYFALPVYIIALFYVMIARILVHSSYHMPVEGGLKSSQGNKQVEARKKVAIVVLLLVVIFIICWLPRHIFSMWWHFDPNDYNEFWHIFKVTGFCLCFINSCVNPITLYFLSKQFRKYFNRYLFCLCNRKKRLRAEVTSTSMYNFNSTVRRTSTTMTMLPNSQSL
>Lvir.rna.tri.66032.1|m.1_Lvir.rna.tri.66032.1|g.1_type:complete_len:393_gc:universal_Lvir.rna.tri.66032.1:1508-330(-)
MSDTGDGVVEYQSNTTQGNSSFLLIGNDTANDTETGELIYITSSLNTTTEALVVPIVFGLIFIVGVIGNGTTIFTVLKNKSMRNVPNIYIVSLACGDLFLILISVPCMATLYTFVGWPYGAIMCKVTHFLRTMSLGVSVFTLTALGGDRYTAIVNPMSKHMGNPIARTIITSVSIWVASIALAIVDAVSARISYHQHRNSVEVFYTCQEYPVEWGEWYPKFHTIFRFIIYFALPVYIIALFYVMIARILVHSSYHMPVEGGLKSSQGNKQVEARKKVAIVVLLLVVIFIICWLPRHIFSMWWHFDPNDYNEFWHIFKVTGFCLSFINSCVNPITLYFLSKQFRKYFNRYLFCLCSRKTRLRADVTSTSMYNFNSTVRRTSTTMTMLPNSQSL*
>Nano.rna.tri2.102679.1|m.2_Nano.rna.tri2.102679.1|g.2_type:complete_len:372_gc:universal_Nano.rna.tri2.102679.1:1289-174(-)
MQMPDTQNSSGPYVGYGPNGSNTTENMQEDHDLGPGPEAVIVPIVFALIFIIGILGNGALIYIVLRNKCMRNIPNVFIVSLAVGDFLLIAISVPFTSTIYTFNEWPYGEAGCKLNEFLQTVSLGVSVFTLMALAADRYTAIVNPMKKYRGNPMIRTIVTVVVIWILSILLAIPDAISWHVFIPPGNELKICHPYRESWGEWYPKFHVLFRFIVYLAFPIFIIAGFYISMARSLVASSQHIPVEGQTGGREQKQVESRKKVAKIVLSLVLVFAICWLPRHIYLMWYWYDTNGEYNTFWHIFKITGFCMAFINSCVNPLTLYFLSKLFRRHYNRYLFCCICNNKYSDIEPSTSMYNFNSVRRSSTTVTVVHHT*
>Gpyr_Gene_90907_Tri_7353_c0_g1_i1_g_90907_m_90907
AVVSTQSGHYGRGITVATIWVLSLVLGIVTAVSCGTVTDEGLEGSLEHCSPYAQNWPEWYPKFDVIFKFLFYFTFPVLIIAYFYVSMAVSLFHSADRMPVEECIDTRSTGHYRKQIEGRKKVAKVVLSFVVIFILCWLPRHTYLIWFHIDESGDMNLFWYVFKIVAFCLAFINSCVNPLTLYILSKQFRRNYNRSVFCCRRCKRQIPKNGQKSQSSLGYQLTTADGNGTGVHVRRSSTSLTALHHS
>Gpyr_Gene_90908_Tri_7354_c0_g1_i1_g_90908_m_90908
SSGINAEWPLRPGNHTNVAVLITSPTMEACNDTEPLDESGLRAQAIAGVVVPLIFGLIFVVGIFGNGTLIFTILKNQSMRNGPNIMIVSLAAGDFLLIAISVPFLATSYTFPYWPYGNFMCKLIEYLRIVSLGISVFTLTALSADRYIAIVNPVKIHKASNMRRTLITVATIWVLSLVLGIVTAVSCGTVTDEGLEGSLEHCSPYAQNWPEWYPKFDVIFKFLFYFTFPVLIIAYFYVSMAVSLFHSADRMPVEECIDTRSTGHYRKQIEGRKKVAKVVLSFVVIFILCWLPRHTYLIWFHIDESGDMNLFWYVFKIVAFCLAFINSCVNPLTLYILSKQFRRNYNRSVFCCRRCKRQIPKNGQKSQSSLGYQLTTADGNGTGVHVRRSSTSLTALHHS
>TRINITY_DN11376_c0_g1_i1_Cerebratulus_spec
MTSSLIHDTAAIAVPIVFGLIFIVGVIGNGTTIFIVLKNKCMRNVPNIYIVSLAFGDLLLILISVPCFATIYTFYGWPYGAVMCKVAYFLRTLSLGVSVFTLTALGGDRYTAIVNPMSKHMGNPIARTIITAVSIWVASIALAIVDGISARINYHQHRDTNEAFYYCEEYPINWGEWYPKFHTIFRFIIYFALPVYIIALFYVMIARILVHSSYHMPVEGGIKSSQGNKQVETRKKVAIVVLLLVVIFVICWLPRHIFSMWCQFDPNDFNQFWYIFKVTGFCLCFINSCVNPITLYFLSKQFRKYFHRYLFCVCFRKKRLRADVTSTSMYNFNSTVRRTSTTMTMIPNSQSV
>comp47713_c0_seq1_Lineus_lacteus
ACGDLLLILISVPCMATLYTFIGWPYGIVMCKVTHFLRTMSLGVSVFTLTALGGDRYTAIVNPMSKHMGNPVARTIVTSVSIWAASIALAIVDGISARISYHQHHDSPEVFYTCQEYPADWGEWYPKFHTIFRFIIYF
>comp28409_c0_seq1_Paranemertes_peregrina
MGPDSMEANRSNSSATYIIGLHETKDAYIVPIVFGIIFLVGVVGNGTTIFTVLMNKAMRNVPNIYIVSLACGDLMLILIAVPCSATIYTFIGWPYGEAMCKIYYFLQTMSLGVSVFTLVALGGDRYTAIVNPMRKHMGNPIAKTVAISISIWVVSILLAIIDSVAAVIDHRPSHNPNEYFAICDVYPVETWPEWYPKARAVFRFVIYFALPVLIISSFYILIARILIRSSYNIPGEGKGGQLEKQIEARKKVAIVVLLLVVVFIVCWLPRHVFTFWYEFDPNEYNEFWHIFKVFGFCLSFINSCINPITLYFLSKQFRKYFNHYLTCAACRVKRNTRRDGGPTSASMYQFTSVRRTSTTMTMLPTSQSM
>AKQ63032.1_excitatory_peptide_receptor_1_[Platynereis_dumerilii]_deorphanized
MATLSSDTSPTASSAATNSGCNLTGSCGNDAAVQTIGMIHNTPEAFVVPIVFALIFIVGVVGNGLLIFIVLHNKNMRNVPNVFIVSLALGDLLLILISVPFTATIYTFTEWPYGEVMCKIIEFLQALSLGVSVFTLTMLSYDRYIAIVDPMKRHRTSSMAVTIGCAIAVWIVSTVLAVLELFGAHIRVRIYNGVELQICEVYPLSWGTWYEKFHVLFRFLVYFAIPVVIIGVFYVLMARILITSSRKMPGASEGRIAQQIKQMEARKKVARVVLSFVIVFCLCWFPRHVYLLWYYFDPADYNMFWHIFKIFGFCMMFINSCVNPLTLYFLSKQFRKYYNRYLLCCCPGSRSRQSEYSTMYNFNSTDRRSSTNMTVMATQTKC
>XP_013408153.1_PREDICTED:_neuromedin-B_receptor-like_[Lingula_anatina]
MAEILMGLKNKVLLWSHLNEETESLHLNHTNVAAMITTPAMEADNETYTGDDSGLRAQAIAAIVVPIIFGLIFVVGIFGNGTLIFTILKNQSLRNGPNIMIVSLAAGDFLLIAISVPFLATSYTFPYWPYGNFMCKLTEYLRIVSLGISVFTLITLSADRYIAIVSPVKIHKASNYRKTLIMVASTWILSLVLGIVTAVSFGTVTEDGVEGSALEHCYPYAQGWPDWYPKFDVLFKFLVYFTLPVLIIAYFYISMAISLFHSADRMPVEECMDTRNTSHYRKQIEGRKKVAKVVLSFVVIFILCWLPRHAYLIWFHVDENGNMNLFWYVFKIVGFCLAFINSCVNPLTLYILSKQFRRHYNRSVFCCRRCKRQIPKNGQKSQSSLGYQLTTADGNGTGALVRRSSTSLTALQHT
>XP_014662714.1_PREDICTED:_neuromedin-B_receptor-like_[Priapulus_caudatus]
MDSTTHAANATNVSAIEHVPYHMRPETYIVPVVFGFIFLLGIIGNGTLIFIVLKNKCMRNVPNIYIVSLSLGDFLLILISVPFTSTIYTVRNWPFGEVVCKLNEFLQDMSVGVSVFTLTALSADRYTAIVDPMKKHMGNPTRRTVMTSFAIWIVAICLGVPDAAISYVLFTGLHPDDANGVNVCYPYPLDWQTWYPKLHTFWKFLIYFLIPMVIISTYYSLMAKNLMLSTQNMPGEKAEKGSGAQHAAKQMEARKKVAKMVLMFVVLFVICWAPRHLFNMWFHFSPWSREQFNSGWQAFRIIGFCMSFINSCLNPVALYCLSKQFRKYYNRYLFCWCRRSPDLQTTEPNSAMYNFTSTVRRGSANSYTMVTSQTAAV
>XP_005093521.2_PREDICTED:_gastrin-releasing_peptide_receptor-like_[Aplysia_californica]
MTLTIDLSSSSTLSPVATPPAEQATAAAVVAASLSSLSQLSARLPYTSGTMSHPNNSTNVFGTTSANATEVSNDTEIDYTFDRWGINSDLDGILVPIVFGIIFVVGLVGNGTLIISVVANKVMRNVPNILIVSLSVGDFLLILISVPVASTLYTFINWPYGWVVCKANHFLQTVSLGVSVFTLTALSADRYVAIVDPMAKLAGRTQRTTIAVAVAIWVVSIVLAIPDAVFSTVVSNKVEHLKTIVVSCAEYPPEMSSIYPRVFTLIHLFIFFILPILTISFFYAMMARILIRSSDSVPTESKTGAANHQRQIAARKKVAHVVLSFVIIFIVCWLPRYVYVMWFHFDPSDYSLFWHTFKITAFCLKFINSCVNPFALYFLSGQFRKFYNRYLFCCCRRVRYTSLEPTSTMHHLHSTTRRSSPTNMSMVHSQSMC
>ELU00084.1_hypothetical_protein_CAPTEDRAFT_24752,_partial_[Capitella_teleta]
PMAIAAPIIFAVIFVVGVLGNGTLIFTVLRNKPMQNTPNILIVSLAMGDLLLILISVPFTATIYTFYEWPYGQSMCKMNEFLQTLSLGVSVFTLTALSGDRFVAIVYPMRMHRGSPKLRTILISTGIWLLATGLALLDLMGAHTVSNADIEFCNLFPEHWGNWYPKFQSMFRFLVYFAIPMVIIAGFYTSMAYILWNSGRRMPGEAQRIMGGAKKTSTSKQIEGRKKVAKLILSFIVVFVVCWLPRHIYTIWYHYLPGDYNMFWHVFKIIGFCLCFTNSCINPVALYFLSQQFRK
>gnl_Capca1_97253_Capitella_teleta_Lophotrochozoa_Annelida
MKPEAYLVPIIFAFIFIVGIVGNGTLILTVIKNKNMRNIPNIFLVSLAMGDLLLILVSVPVSATFYIFDEWKYGAAMCKLNESLQTLSLGISVFTLVALSGDRYMAIVHPMTRHRGGSMWRTMGIAAMIWVVSAMLASLEAVAAHTFTANYNLQLCSPYPSSWGKWYQKFHVIFRFLIYFAIPLLIIGSFYVSMARILVLSGKHIPGETPRYGGVRVAATKQTEARKKVARLVLLFVVVFVVCWLPRHVYLFWYHFEINGTFTIFWHVFKIIGFCFSFINSCVNPLALYVLSDQFRRYYNRYIFCWCRPSRSYFSGGEYSEASKMFQLQSNRNSTALTEMETNRPLTKDI
>gnl_Capca1_124159_Capitella_teleta_Lophotrochozoa_Annelida
MSSENALLSTRLDAYTVPVVFAAIFVVGVLGNGTLIYTVLRNRVMRNSPNIFLVSLALGDLLLILVSVPFTATTFIFNEWFYGAGMCKLNEFLQTVSLGVSVYTLTALSGDRFVAIVYPMRRHHGHSQKLKTLCIAGGIWVFSVVLGIIELVAARIESHFGFRACIIHPPEWGIVYSRFHTVFRFVVYFALPMGIITAFYCLMARSLWHSGRRIPGDSIRGTASRTRQLESRKKIAKLVLSFIMVFMVCWLPRHIYLIWYYLLPGSYNLFWHIFKTISFCLCFINSCVNPLALYLLSHQFRGYYNRYLCCCCYKSSDTASFEATYSQMHQSRKEVTSIGRNNHTEKSSLRL
>XP_009065070.1_hypothetical_protein_LOTGIDRAFT_108343_[Lottia_gigantea]
MGIFNPFTTGDGPEAILVPIAFGIIFLIGIIGNGTLIFTVLFNKVMRNVPNVFIVSLSIGDLLLILVSVPFSATIFTFKGWPYGDFTCRLNYFLETLSLGVSVFTLTALSIDRYMVIVNPMSKHTSKTMAKTVVIAVFIWCLAAILAIPDAVVSHVEDIPLMNISKTLPICFNYPTDVPDYEKYNVCIKFMIYFAIPLVVIAVFYILMARVLIKSGEMMPCEGRGANNHQRQIAARKKVAKVVMSFVLIFAVCWLPRYIYLMWYYFDDSQFNHFWIAFKIIGFCLTFINSCVNPFALYFLSGQFRKYYNRYLFRCIPKVRYTSLEPSSTMHNFNSTVRRASSTTTTIVQSQSMC
>XP_013086148.1_PREDICTED:_neuromedin-B_receptor-like_[Biomphalaria_glabrata]
MSVALTVAVAVVSAVANTYGLYPGGRNHSGVEMGLENVSTSTVPGKELENITYFNKWEISTSLEGILVPIVFVITFIVGLVGNGTLIVSVIANKVMCNIPNIFIVSLSIGDFLLILVSVPVTSFYYTFKNWPFGEAMCKINEVTQTISLGVSVFTLTALSADRYVAIVNPMAKLTGRTLRTTIVTVVVIWLLSTLLALPDAIFGKETRYEINGTVILICHQFEPLDHDHGKIFFMLRFVIFFLLPIITIGFFYINMARILIRSSSNVPVDSKTGAVNHNRQMIARRKVAHVVLSFVIIFIICWLPRHIYLILWNYMNHEYDEFWHVLKILTFCLTFINSCVNPFALYFLSGQFRKYYNRYLFCCCQRVRYDSLEPTSTMHNLHSTSRRQSLTNTSIVHSQSMC
>XP_014782347.1_PREDICTED:_gastrin-releasing_peptide_receptor-like_[Octopus_bimaculoides]
MGLINKTSLNLSSNFTYDSSEGDFYDDFYPTHREITPKQIVVPILFGFVFVIGIVGNGTLIYTVLRNRKMRVVPNIYIVSLSCGDLLLILISVPFNSLVFILPEWPFGEVMCKINEYLQTVSLGVSVFTLTALSADRYIAIVDPMAKHKSRLIVRAVTTAGCLWVVALLLAIPDLSSSTVIQGSHNVTLYSARVCVLYPTVDVNGHLPMWYPRMMIMLKFFVFFMIPLIIIGIFYVLMARILILSAKQIPGDSNGKASYKKQIETRMKVAKAVLSFVVLFAICWLPRHIYLFWYFYFDEEFIPFWMMFKIVSFCMAFINSCVNPFALYFLSNQFRKYYNRYLFCWCTPKPYDVLNTPGSSVMYNFQSTVNSTTTYMHSQTAC
>XP_011442944.1_PREDICTED:_neuropeptide_CCHamide-2_receptor_[Crassostrea_gigas]
MENNTNVSMVYNMTPSMDPNYEDYAQMQAVINVVVPIIFAILLVVGVVGNGILIYTVFANKCMRNTPNVLIVSLSIGDMVLLLMSAPFSSIHFSHAEYPFGEVVCRSNEYFQTLSVGVSVFTLTALSGDRFFAIVFPMSKHKGKPKLKIAITVASIWIISALLAIPEAINMKIHEAEGNQYCYIDDDNFAKIFTMVKFIVLFIVPLLIIGFFYCMMAAILVTSSRRIPCETTTGSVVSRQQQRQIEARVKVAKVVLSFVLLFILCWLPRYVYLLWFHWADEGEMNHWWMILKVVAFCLMYIYSSINPYALYFLSSQFRRYYNKYLFRCCPKSYRPIQPESASAMIYNGTIRRGSTSMTLIKAHSEV
>Bner_Gene_111022_Tri_15430_c0_g1_i1_g_111022_m_111022
GPTFRMKNGSEWNNITTPSVPSPEFDPFHYDNVAIILPIVIGLITTVGLIGNSLVICSVIRYKVMRSAPNIFIVNLAIGDIFLNIIALPTVGLAYTTKGWVFGAAVCKIGYFLRTLSLGLSIFTLTALSIDRVLVISQSLKLWQTPSVRITVTVIIVWVLAILVAIPDAVGYCLVYYEDDNTYICTPFPQEWKRFNYDKIYSMAHITLFFFVPLIIITICYGIMAHVMVKSSHGLPGETYNGSSLRRKQIRTRRKVANIMIALIFLFFVCWLPRSILTIHRIYATNPPYTPTIHFLRLAALCLMFASGCVNPIVLYFLSKSFKTHFNKQLCCREGTTDSSTSDLATIQDSQPLIRLSNQTTGHRANSNHGNQTTESTEQTDLTASL
>Bner_Gene_58215_Bri_44780_c0_g1_i1_g_58215_m_58215
MEDSNSTTTVSSGLPSEVAFVIPIVVSIIDLIGLVGNCLVVGAVIRYKTMRSAPNIFIVNIAIGDIILNLVSFPVGGLMYTVEGWPYGAAFCKIAHFLITLTLGMSIFTMTALSVDRVLVITQTLKLWQKASTRIIVMIVAVWICSILAALPDVISYNMVTFPDEENNGTFDICRTAPADWDTKFNYSKIYFTIYFTVYFCVPFIIISVCYGVMAYKMVESSRQLPGESSGNSSWKLKQIRMRRKVANIMIALIVLFFVCWLPRSVLIMYRYYGNFQFNMSFIYAQMTAIVLMAANGMVNPIALLFLSKSFKTHFKKQICCGKNSSDSADNDLGTMPDSHPRSRLLKSTNQSHLGEDTELTALDHH
>Mmem_Gene_143256_Tri_44528_c0_g1_i1_g_143256_m_143256
LIALPDAISYHVVTREYTDLDTGELSSVRYCLPHPEDWLGVFSYDKFHAMLHTVVFFILPFCIISVCYGIMAYLMVQSSYGIPGESPESFAWRNKQTRTRKKIAYIIVVLIVLFFICWLPRTVYIMVSYYGHNNNMKPWIYYFKIVAYCLQFINSCVNPIALYFLSKSFKTHYIRQLCCGRDWRRSRSSVTEAT
>drome_deorphanized_CCHamide_1_receptor_FBpp0086052_species_Drosophila_melanogasteArthropoda
MIANLVSMETDLAMNIGLDTSGEAPTALPPMPNVTETLWDLAMVVSQSTQWPLLDTGSSENFSELVTTETPYVPYGRRPETYIVPILFALIFVVGVLGNGTLIVVFLSVRQMRNVPNTYILSLALADLLVIITTVPLASTVYTVEYWPYGSFLCSLSEFMKDVSIGVSVFTLTALSGDRYFAIVDPLRKFHAHGGGRRATRMTLATAVSIWLLAILCGLPALIGSNLKHLGINEKSIVICYPYPEEWGINYAKSMVLLHFLVYYAIPLVVIAVFYVLIALHLMYSASVPGEIQGAVRQVRARRKVAVTVLAFVVIFGICFLPYHVFFLWFYFWPTAQDDYNAFWHVLRIVAYCMSFANSCANPVALYFVSGAFRKHFNRYLFCRGASGRRKKRGQHDTFCMHRDTSLTSTASKRFQSRHSCYQSTIRSCRLQETTITTLPNGGNQNGANISAVELALPVLQAPGHNEAHAPPSYGFLPLNEIVQQTRSSPAKFQESLLN
>drome_deorphanized_CCHamide_2_receptor_FBpp0085328_species_Drosophila_melanogaster_Arthropoda
MYASLMDVGQTLAARLADSDGNGANDSGLLATGQGLEQEQEGLALDMGHNASADGGIVPYVPVLDRPETYIVTVLYTLIFIVGVLGNGTLVIIFFRHRSMRNIPNTYILSLALADLLVILVCVPVATIVYTQESWPFERNMCRISEFFKDISIGVSVFTLTALSGERYCAIVNPLRKLQTKPLTVFTAVMIWILAILLGMPSVLFSDIKSYPVFTATGNMTIEVCSPFRDPEYAKFMVAGKALVYYLLPLSIIGALYIMMAKRLHMSARNMPGEQQSMQSRTQARARLHVARMVVAFVVVFFICFFPYHVFELWYHFYPTAEEDFDEFWNVLRIVGFCTSFLNSCVNPVALYCVSGVFRQHFNRYLCCICVKRQPHLRQHSTATGMMDNTSVMSMRRSTYVGGTAGNLRASLHRNSNHGVGGAGGGVGGGVGSGRVGSFHRQDSMPLQHGNAHGGGAGGGSSGLGAGGRTAAVSEKSFINRYESGVMRY
>KNC32186.1_hypothetical_protein_FF38_11304_[Lucilia_cuprina]
MSALITDTFTTARALTANTVANSYNIHSNFSQNFISNNSTKLPYVTSTVATIATTFLNDTWLQIEKTAAALIASSIEGVQNWNDTSSSSNSIITHNPSLSMATTTATSSFTSRSSSNNVLDVDEDYINIGASIFENFVNATTMSIVNSSSTLEGDIATATETPYVPYVMRPETYIVPVLFAFIFIVGVLGNGTLIIVFLTVRQMRNVPNTYIFSLALADLLVIVTTVPLTSTVYTVDSWPWGSFLCTLSEFFKDVSIGVSVFTLTALSGDRYFAIVDPLRKFHAHGGGKRATRMTIAIALLIWVLAIICGLPALIGTYVKKVQINSSKSFSLCYPFPEEWGLEYAKIMVLLRFLVYYAIPLVIIGVFYALIARHLMYAANVPGEMHGAVRQVRARRKVALTVLAFVVIFGICFLPIHVFMLWFYYWPTAQEDYNYFWHVLRIVGFCLSFANSCANPVALYFVSGAFRKHFNRYLFCEGSRTMCKHRDTSLTASRRYYHSRRSCFHQSTIRSRLQETTITMLTNGNNHNGCNNMVSGGNGAGVTGNFSNDDTIDVALTTDYCHQHQHSHQLIHHQHLHKASAAVTTSIDGCQRECYEMNSLSKGRPCPGRRKSVASLQPQSQSTSLGTAKSLSCKYALKGSTHLHHCKCQALHSTSKSTKGHSRNGLKSQQHGMTTMCEGV
>XP_023303156.1_neuropeptide_CCHamide-1_receptor_[Lucilia_cuprina]
MATTTATSSFTSRSSSNNVLDVDEDYINIGASIFENFVNATTMSIVNSSSTLEGDIATATETPYVPYVMRPETYIVPVLFAFIFIVGVLGNGTLIIVFLTVRQMRNVPNTYIFSLALADLLVIVTTVPLTSTVYTVDSWPWGSFLCTLSEFFKDVSIGVSVFTLTALSGDRYFAIVDPLRKFHAHGGGKRATRMTIAIALLIWVLAIICGLPALIGTYVKKVQINSSKSFSLCYPFPEEWGLEYAKIMVLLRFLVYYAIPLVIIGVFYALIARHLMYAANVPGEMHGAVRQVRARRKVALTVLAFVVIFGICFLPIHVFMLWFYYWPTAQEDYNYFWHVLRIVGFCLSFANSCANPVALYFVSGAFRKHFNRYLFCEGSRTMCKHRDTSLTASRRYYHSRRSCFHQSTIRSRLQETTITMLTNGNNHNGCNNMVSGGNGAGVTGNFSNDDTIDVALTTDYCHQHQHSHQLM
>XP_023306481.1_neuropeptide_CCHamide-2_receptor,_partial_[Lucilia_cuprina]
MFPLTFIEVGNTLSQHIMFDDEIATTSLSSASSSSSSSASITTLTQQHLLQQQQLNQQQQHDNITTDIIWKNSLLENITRTSLLGVGSSSSNSGVGGGGLSGGGADITALDGFDSDSTFTPPLQRPETIFIIILFLLIFIVGVLGNGTLVIIFFRHRSMRNIPNTYILSLALADLLVIIVCVPLAILVYTTDSWTFGKSMCQVTEFFKDVSIGVSVFTLTALSGERYCAIVNPLRKLQTKPLTVITAAMIWLLSITFATPSLVMSDLQHILIDDKTNLTIIICTPFGKQRNNSEIYARYVVVTKAFVYYLLPLFIIAVLYLMMAQRLHVSARDMPGETLSMQSRSQVRARRYVARMVVAFVVVFFVCFFPYHLFELWFHLNPTAREDFDEFWHTIRIIGFCTYFLNSCVNPVALYCVSGAFRAHFNQYLCCFCVKRQTRLRQHSTATGMMDTSIVNMSMRSTTNYNRASVHLNNAHCTGGGSGGGGGIGGASFNSNNNTNGLGRLSAYNHHSHRRQSTMQHQHNGNSNSGLGVNKGGGGVGGGLGVDNGRLTAATAVAQSGVILNDK
>KNC23397.1_hypothetical_protein_FF38_00782_[Lucilia_cuprina]
MRNIPNTYILSLALADLLVIIVCVPLAILVYTTDSWTFGKSMCQVTEFFKDVSIGVSVFTLTALSGERYCAIVNPLRKLQTKPLTVITAAMIWLLSITFATPSLVMSDLQHILIDDKTNLTIIICTPFGKQRNNSEIYARYVVVTKAFVYYLLPLFIIAVLYLMMAQRLHVSARDMPGETLSMQSRSQVRARRYVARMVVAFVVVFFVCFFPYHLFELWFHLNPTAREDFDEFWHTIRIIGFCTYFLNSCVNPVALYCVSGAFRAHFNQYLCCFCVKRQTRLRQHSTATGMMDTSIVNMSMRSTTNYNRASVHLNNAHCTGGGSGGGGGIGGASFNSNNNTNGLGRLSAYNHHSHRRQSTMQHQHNGNSNSGLGVNKGGGGVGGGLGVDNGRLTAATAVAQSGVILNDKR
>lcl_B3XXM7_BOMMO_Neuropeptide_receptor_A14_Bombyx_moriInsectaHexapodaArthropodaEcdysozoa
MTAEANYTMSAENDTDEYMPYDERLETYLVPILFAVIFVVGVLGNGTLVIVYARHRGMRNAPNTYIFSLALADLLVILICVPFVSIIYTLESWPWGELICRISESAKDVSIGVSVFTLTALSAERYCAIVNPFRKLQLRKLPLVCATFIWGAAFIFAIPAAIFSSTVTVELKDNVTIVYCTPYPKDWTNYSKGMTIAKALVYYGLPLIVITVFYSLMARRLLASTREMPGALQGGQGEAQAKARKSVACMVLIFVIVFFICFLPYHAFELWYHLSPTSLLDYNDWTHALRIIGFCLSFLNSCVNPVALYCVSGVFRQHFNRYLCCRRSALHPTCSSRLSRTAICETSFRSTHRHRCNRNPTTESVVISNYDYGSTNKKSNIITRNNADGVTILTIRDSNVFISGEIDDKRINR
>lcl_B3XXM8_BOMMO_Neuropeptide_receptor_A15_Bombyx_moriInsectaHexapodaArthropodaEcdysozoa
MMQETNETYDNSTEIYQPYYERPETYIVPILFALIFVIGVVGNGTLVAVFVRHKAMRNVPNTYILSLALADLLVIITCVPFTSIVYTVESWPWGRTVCQVSEAAKDVSIGVSVFTLTALSADRYFAIVDPLRKLHATGSSKRATRLTIATAIGIWILAGLLATPAFIGSYLRPFVVNPTTQFLVCYPYPQEWGEHYAQIVVMVRFLLYYSLPLAVIALFYVLMAWHLVLSTQNMPGEMQGTQRQMRARRKVAVTVLAFVLVFAACFLPSHVFMMWFYFCPTAENDYNGWWHGLRIVGFCLSFLNSCVNPIALYCTSGIFRKHFNR
>XP_021194416.1_neuropeptide_CCHamide-2_receptor-like_[Helicoverpa_armigera]
MLGVPQGAYLGPSKMFTAQPNTSVLIYSPDDNQTESEYIFSLALADLLVILICVPFVSIIYTLESWPWGELICRISEAGKDVSIGVSVFTLTALSAERYCAIVNPFRRLQLRKLPLVCATFIWAAALIFAAPAALFSNTVTVQIRPNVTIVYCTPFPLGWDSYPKWMTLAKALVYYGLPLLVIAFFYSLMARRLLASTREMPGALHGGQGEAQAQARKSVACMVLVFVIVFFICFLPYHAFEVWFHLSATAQADYNDWMHAFRIMGFCLSFLNSCVNPVALYCVSGVFRSHFNRYLCCRRGTLHPTCSSRLSRTAVCETSFRSTHRHRCNRNPTESVVISNYDYGSTKKKSNIITRNSADGVTIMTIRDSNDFLTGDLDEKCINR
>XP_021186063.1_neuropeptide_CCHamide-1_receptor_isoform_X1_[Helicoverpa_armigera]
MEDYNETYDDMMNSSESYQPYYERPETYIVPLIFALIFVIGVVGNGTLVAVFVRHKAMRNVPNTYILSLALADLLVIITCVPFTSIVYTVESWPWGATVCRVSEAAKDVSIGVSVFTLTALSADRYFAIVDPLRKLHATGGSKRATRLTVATAIGIWILAAVLATPAYIGSYVRAFVVNPTTQFLVCYPYPVEWGEGYPRGIVLMRFLVYYSLPLAVIALFYILMARHLVLSTQNVPGEMQGTQRQMRARRKVAVTVLAFVLVFAACFLPSHVFMMWFYYCPTAQGDYNGWWHALRIIGFCLSFLNSCVNPIALYCTSGIFRKHFNRYLLCRSSSTHGPRGSLSLSTSRRLHSSRKTNISMVNRTTSVGRESSIRLLNNGSSKL
>XP_023313148.1_neuropeptide_CCHamide-2_receptor-like_[Anoplophora_glabripennis]
MVEITEAIYNTDLDYPIASTVDPENSYTPYEQRPETYIVPVLFFIIFIVGVLGNGTLVIIFLRHRAMRNVPNTYIFSLALADLLVIITVIPFTSILYTVESWPWGVVVCKVAETAKDISIGVSVFTLTALSAERYCAIVNPLRRLQTKPLTVISAGMIWLLATGFALPDAICSRLNHVVIPDSNKTITFCSPFPNITNFETYAQYNIAIKSLIYYFIPLTIIAFFYVLMAIRLHHSANEMPGEIRGTQSVAQARARRHVARMVLIFVFLFFICFLPHHVFMLWFHLYPNAQEEYNDWWHALRIIGFCLSFLNSCVNPVALYCVSGVFRAHFNRYLCCRDPRWPRNTLSAANCETSFNSTYRRHTQLKYFIRRLGNTTLDNQSIYRKGTIARKNLDDTTSLTLTIANKNDINEVGIKNTMILRSEMEIDKGGYCS
>XP_023310960.1_neuropeptide_CCHamide-1_receptor-like_[Anoplophora_glabripennis]
MSYHTSNYSEMNASVDLNSSFNLNATLIGLANGDNATLNISEGIIPYNQRPETYIVPVLFFLIFVVGVLGNGTLVVIFLRHRTMRNVPNTYILSLALADLLVIVTSVPFTSVVYTVESWPWGELICKLSETAKDISVGVSVFTLTALSADRFFAIVDPLKKFHTGSGGRRATRITLCIAIYIWILAIICAIPAAVGSHIKGVPAESPLFFVCYPFPEHWLNHRYPQVMVLSKFLVLYIIPLVIIGVFYLSMAVYLIMSTRNVPGEMQGMQRQIKARKKVAITVLIFVAVFAICFAPMHTFMLFFYFHPQSQELYNAFWHYLRIVGFCLAYINSCANPVALYFLSGAFRKHFNRYLLCIKPKRSRCNTCQAQHATSMSLVSMKRNQSTISRKSRNVAINRRLDPAVAQETSVTLLGNGSDHVCSKI
>XP_008197479.1_PREDICTED:_neuropeptide_CCHamide-1_receptor_isoform_X2_[Tribolium_castaneum]
MNSTLPQNDTIMFNYSILDIGNDTHKNVTGTPHDYIPYSKRPETYVVPVLFFVIFVVGVLGNGTLVVIFLRHRTMRNVPNTYILSLALADLLVIVTSVPFTSIIYTLESWPWGELICKVSETAKDISIGVSVFTLTALSADRFFAIVDPLKKFHTTSGGRKATRITLCTAISIWILAILCAIPAAIGSHLKDIEGQFIVCYPFPTHWLNHKYPQVMILLRFLILYVIPLTIIAIFYLNMANHLIVSTRNVPGEMQGTQRQIRARKKVAITVLIFVLVFALCFLPSHIFMLFFYFDPNSSEHYNAFWHYLRIIGFCLCYLNSCANPVALYWVSGAFRKHFNRYLLCIKPKRSRCNTCQGHQATTLSYVPTRKNLSVCSRKSRGLSINRREPVNGQETSITLLGNGNGHVCSKM
>XP_015838522.1_PREDICTED:_neuropeptide_CCHamide-1_receptor_isoform_X1_[Tribolium_castaneum]
MNSTLPQNDTIMFNYSILDIGNDTHKNVTGTPHDYIPYSKRPETYVVPVLFFVIFVVGVLGNGTLVVIFLRHRTMRNVPNTYILSLALADLLVIVTSVPFTSIIYTLESWPWGELICKVSETAKDISIGVSVFTLTALSADRFFAIVDPLKKFHTTSGGRKATRITLCTAISIWILAILCAIPAAIGSHLKDIEGQFIVCYPFPTHWLNHKYPQVMILLRFLILYVIPLTIIAIFYLNMANHLIVSTRNVPGEMQGTQRQIRARKKVAITVLIFVLVFALCFLPSHIFMLFFYFDPNSSEHYNAFWHYLRIIGFCLCYLNSCANPVALYWVSGAFRKHFNRFMATALRQIGYLLCIKPKRSRCNTCQGHQATTLSYVPTRKNLSVCSRKSRGLSINRREPVNGQETSITLLGNGNGHVCSKM
>NP_001280522.1_gastrin-releasing_peptide_receptor_[Tribolium_castaneum]
MDLSNNSYVSTTVDPESSYTPYPERPETYIVPVVFFIIFIVGVLGNGTLVVIFLRHRAMRNVPNTYIFSLALADLLVIITCVPFTSIVYTLESWPWGVVMCKVSETSKDISIGVSVFTLTALSAERYCAIVNPLRRLQTKPMTVISAGMIWLLATVLALPDAICSRLHVIDLDKPNTSIVICSPFPSITPTRYSQYNIALKSLIYYIIPLCIIACFYVLMAIRLHASANDMPGEVRGAQSLAQAKARRHVARMVLIFVFLFFICFLPHHVFILWFHLYPLAQDAYNDFWHVLKIIGFCLSFLNSCVNPVALYCVSGVFRAHFNRYLCCQDPRWPRNAMSGANCETSFNSTYRRHTQRKWWIRQGTTIENPSIYRKNTLAKRNIQESNLINIDTSNKNQLNEIGMKNTLILRSEMQLDRGGFCS
>XP_015838444.1_PREDICTED:_gastrin-releasing_peptide_receptor_isoform_X2_[Tribolium_castaneum]
MDLSNNSYVSTTVDPESSYTPYPERPETYIVPVVFFIIFIVGVLGNGTLVVIFLRHRAMRNVPNTYIFSLALADLLVIITCVPFTSIVYTLESWPWGVVMCKVSETSKDISIGVSVFTLTALSAERYCAIVNPLRRLQTKPMTVISAGMIWLLATVLALPDAICSRLHVIDLDKPNTSIVICSPFPSITPTRYSQYNIALKSLIYYIIPLCIIACFYVLMAIRLHASANDMPGEVRGAQSLAQAKARRHVARMVLIFVFLFFICFLPHHVFILWFHLYPLAQDAYNDFWHVLKIIGFCLSFLNSCVNPVALYCVSGVFRAHFNRYLCCQDPRWPRNAMSGANCETSFNSTYRRHTQGTTIENPSIYRKNTLAKRNIQESNLINIDTSNKNQLNEIGMKNTLILRSEMQLDRGGFCS
>BAO01065.1_neuropeptide_GPCR_A15_[Nilaparvata_lugens]
MENDTLGLMDNSSYYVSYSQRPETYIVPVIFAVIFFVGVLGNGTLILIFARNRAMRNVPNTYIFSLALGDLLVIVSCVPFTSTLYTVESWPWGEAICKLSEMAKDVSIGVSVFTLTVLSAERYFAIVKPLRRHVSSKPFTIATAIFIWIVSCLLALPAVINSTIQHEIVSKDKVIVYCTPFPEEYGKSYSKFIVMTRFLIYYLIPLCIIGFFYILMARFLVISTQNMPGEQQGQQSNQIKARKKVAKMVLAFVIIFVICFLPIHIFMLWFHFDPEAQEDYDEYWHTLRIIGFCLSYINSCVNPIALYCVSKVFRRYFNQYLFCCLYHPSQQDMSRMNMYSSTYRRHNSISTSHYTISNAERT
>XP_022188986.1_neuropeptide_CCHamide-1_receptor-like_[Nilaparvata_lugens]
MENDTLGLLDNSSYYVSYSQRPETYIVPVIFAVIFFVGVLGNGTLILIFARNRAMRNVPNTYIFSLALGDLLVIVSCVPFTSTLYTVESWPWGEAICKLSEMAKDVSIGVSVFTLTVLSAERYFAIVKPLRRHVSSKPFTIATAIFIWIVSCLLALPAVINSTIQHEIVSKDKVIVYCTPFPEEYGKSYSKFIVMTRFLIYYLIPLCIIGFFYILMARFLVISTQNMPGEQQGQQSNQIKARKKVAKMVLAFVIIFVICFLPIHIFMLWFHFDPEAQEDYDEYWHTLRIIGFCLSYINSCVNPIALYCVSKVFRRYFNQYLFCCLYHPSQQDMSRMNMYSSTYRRHNSISTSHYTISNAERT
>XP_022200690.1_neuropeptide_CCHamide-1_receptor-like_[Nilaparvata_lugens]
METQQNETDSMELNATSETVIPLEDRPETYVVPIIFALIFLVGVVGNGTLVFIFARHRNMRNVPNTYILSLALGDLLVILSCVPFTSTVYTFESWPYGELICKLSETSKDISIGVSVFTLTALSADRFFAIVDPMGNFSIGGRGATRCTIMIACGIWLLAALCAVPAAITSYIRDFTDNNKVLFHVCYPYPVEWGPMYPKTVVLIKFLFYYAIPLVIIAFFYSLMARHLILSTRNIPGEMQCQVRQVRARKKVAKTVLTFVVVFAVCFFPHHMFMLWFYYYPDAQSSYNSFWNYLRIVGFCLSFINSCINPIALYCVSGTFRKHFDRYLFCCWRRPGSRRSRSQRRTVTRRGWDSTTTAPGHQSTMRRHADPTEITLTTFMNGADKNAII
>XP_006560486.1_PREDICTED:_neuropeptide_CCHamide-1_receptor-like_isoform_X1_[Apis_mellifera]
MNKNMLKAGTTVSPLFPPSRTTPPPLSVLRVTSAIASTADYAIDQMMLKEDEEQLNMGEKYVPYEDRPETYIVPIVFLLILLIGLTGNGVLALTILRHSNMRNVPNIYVFSLALGDLLVIMTCVPFTFTVYILDSWPFGLVLCKVSECAKDISIGVSVFTLTALSADRFFAIVDPMRKFHTTGTGKRATRFTVIVAALIWLLAIMCAIPGSFSYIRVFKVNSSISFRACYPYPPEFGPNYPKTILVCRFFIYYAVPLIIIAFFYILMARHLMRSTRNIPGEMQCQVKQVKARKKVAKMVMAFVIVFAVCFFPQHVFMLWFYIHPTAQQDYNVFWHYFRILGFCLAFTNSCINPIALYCVSSTFRKYFDRYLLCCVPRRMRRQHRRSSDLSSRGRGQSFSLISSRRYDSRRGQRSAMHMSILGNDTRTSVPIKEQETTISLTGCPNGMEDGLRSHRNSTTTEQSINREC
>XP_016771186.1_PREDICTED:_neuropeptide_CCHamide-2_receptor-like_[Apis_mellifera]
MAVILNATTLSIQGNEDEEDDSYVPYDQRPETYIVPVVFLLILVVGVIGNGILVFTLVCHASMRNVPNTYVLSLALGDLLVIITCVPFTSLLYTIESWPWGLAVCKLSECAKDISIGVSVFTLTALSAERYCAIVNPIRRHVAGLSAKPLTILTACLIWVLAIVLAMPAAFFSYVPTVPLQSNHSILICSPFPEEFGQSYQKGMVMFKFLAYYAIPLLVITGFYLGMARHLELSTRNMPGELSTGCHRMEQIKARKKVGKMVIAFVVIFFICFLPHHVFMLWFHFCPSSKQDYDDFWHVFRILGFCLSFINSCVNPIALYFISGTFRKRFNKYLCCCLPRRSRRICRTETTDSSDRNSNRGINFSQRRRVGRQDTLNETSFGSTFRRHTQELNSTALYELPSEETTRPTWIDGEVASSFVRITEKMKRYSSAPCLVDGNGDTKKAKSVEEPNAREYLQLALARVLELQREIKEGTYTSDRTSDLGESSSEEDLTKEVVRKVFEELPGTPDTVGKIMERMTKPNNSQLDAIHGKRIQLLGYDTCRRTAIEFMKNAVHRETRRDASTRSFQSGFRLGTYSRNEPRMAHRRTGLRKSSICDQEIHDRMLRSLDLHLANKQRDYTAKLMRLGM
>XP_006560487.1_PREDICTED:_neuropeptide_CCHamide-1_receptor-like_isoform_X2_[Apis_mellifera]
MNKNMLKAGTTVSPLFPPSRTTPPPLSVLRVTSAIASTADYAIDQMMLKEDEEQLNMGEKYVPYEDRPETYIVPIVFLLILLIGLTGNGVLALTILRHSNMRNVPNIYVFSLALGDLLVIMTCVPFTFTVYILDSWPFGLVLCKVSECAKDISIGVSVFTLTALSADRFFAIVDPMRKFHTTGTGKRATRFTVIVAALIWLLAIMCAIPGSFSYIRVFKVNSSISFRACYPYPPEFGPNYPKTILVCRFFIYYAVPLIIIAFFYILMARHLMRSTRNIPVCFFPQHVFMLWFYIHPTAQQDYNVFWHYFRILGFCLAFTNSCINPIALYCVSSTFRKYFDRYLLCCVPRRMRRQHRRSSDLSSRGRGQSFSLISSRRYDSRRGQRSAMHMSILGNDTRTSVPIKEQETTISLTGCPNGMEDGLRSHRNSTTTEQSINREC
>PNF25073.1_Neuropeptide_CCHamide-1_receptor_[Cryptotermes_secundus]
MNSSYLLDYNCSCWNSSALDLDEVELPENEVGYIPYNKRPETYIVPILFVLIFVVGVLGNGTLVLIFLRHRNMRNTPNTYIFSLALGDLLVIVICVPFISTLYTLESWPYGELICKVSEFAKDVSIGVSVFTLTALSAERYCAIVNPMRRHVAGRLSAKPVTLFTALVIWILAILLAMPAAIFSFVREIQLEGNKTIKVCHPYPEKLGRKYVQIMVVIKFLSYYAIPLIIITFFYILMAHHLVLSTRNMPGEMQGQSTQIRARKKVAKMVLAFVIIFMLCFLPYHIFNLWFHFDPQSEEVYDDFWHAFRIIGFCLSFINSCINPITLYCVSGTFRKHFNRHLFCCCTDSRGRHSLSRRGNSAILCETSSHTLIHLNSTVRRHCLQPDDVNCSVATTHTTVFNLDKT
>XP_023716022.1_neuropeptide_CCHamide-1_receptor-like_[Cryptotermes_secundus]
METIIDTNIISDMENFLAETNVTVMPTLLGTANGTNSTQIPYVDYSERPETYIVPVLFALIFVVGVLGNGTLVLIFIRHRNMRNVPNTYIFSLALGDLLVIITCVPFTSTVYTVDSWPYGELICKLSECVKDISIGVSVFTLTALSADRFFAIVDPMRKLHTGGGGRRATRLTILTAIFIWILAILCAMPAAIASYIRVFKISDTKSFNVCYPFRVSWGELYAESIVIAKFIIYYAIPLIIISFFYLLMARHLILSTRNMPGEIQGQARQVRARKKVAKMVLAFVIVFAVCFFPQHVFMLWFYSDQNAAMEQFNGFWHAFRIIGFCLSFINSCINPIALYCVSGTFRKHFNRYLLCICCKSASGGGRGRSVGGTNSCRASFTSRRHLGTMSSRRYATCTKSTWDSTTIAHYNTATRKHTLASQPTEEISITTFMNGGLLGGSKEMNIEN
>XP_023716015.1_neuropeptide_CCHamide-1_receptor-like_[Cryptotermes_secundus]
MFGTSDPSCMLEKCDPIMNSSYLLDYNCSCWNSSALDLDEVELPENEVGYIPYNKRPETYIVPILFVLIFVVGVLGNGTLVLIFLRHRNMRNTPNTYIFSLALGDLLVIVICVPFISTLYTLESWPYGELICKVSEFAKDVSIGVSVFTLTALSAERYCAIVNPMRRHVAGRLSAKPVTLFTALVIWILAILLAMPAAIFSFVREIQLEGNKTIKVCHPYPEKLGRKYVQIMVVIKFLSYYAIPLIIITFFYILMAHHLVLSTRNMPGEMQGQSTQIRARKKVAKMVLAFVIIFMLCFLPYHIFNLWFHFDPQSEEVYDDFWHAFRIIGFCLSFINSCINPITLYCVSGTFRKHFNRHLFCCCTDSRGRHSLSRRGNSAILCETSSHTLIHLNSTVRRHCLQPDDVNCSVATTHTTVFNLDKT
>XP_021929161.1_neuropeptide_CCHamide-1_receptor-like_isoform_X2_[Zootermopsis_nevadensis]
MSLSNSDPFYLLEECPPVLNASCVLDENCTCWNFSDPGLDGVVTLKDETEYVPYNKRPETYIVPIVFALIFFVGVVGNGTLVLIFIRHRKMRNVPNTYIFSLALGDLLVIVTCVPFISTLYTLESWPYGEVICKVSESAKDVSIGVSVFTLTALSAERYYAIVNPIRRHVAGRVSTKPVTQFTTIGVWALAVLLAVPAAVFSYVPEISLNTNKTIKICHPYPEELGKVYVQTMVMVKFLSYYAIPLIIIACFYIMMAHHLILSAKNMPGEMQGLSSQIRARKKVSKMVLAFVIIFILCFLPYHIFNLWFNFNPKSEEDYNDFWNVFRIIGFCLSFINSCINPITLYCISGKFRKHFNRYLFRSCTKGRHTLSLRGNSGTMCETSSHTLVHFNSTMRKQCQPKDNISVTTTHTALFNLDKN
>KDR14578.1_hypothetical_protein_L798_11307,_partial_[Zootermopsis_nevadensis]
ETEYVPYNKRPETYIVPIVFALIFFVGVVGNGTLVLIFIRHRKMRNVPNTYIFSLALGDLLVIVTCVPFISTLYTLESWPYGEVICKVSESAKDVSIGVSVFTLTALSAERYYAIVNPIRRHVAGRVSTKPVTQFTTIGVWALAVLLAVPAAVFSYVPEISLNTNKTIKICHPYPEELGKVYVQTMVMVKFLSYYAIPLIIIACFYIMMAHHLILSAKNMPGEMQGLSSQIRARKKVSKMVLAFVIIFILCFLPYHIFNLWFNFNPKSEEDYNDFWNVFRIIGFCLSFINSCINPITLYCISGKFRKHFNRYLFRSCTKGRHTLSLRGNSGTMC
>XP_021929160.1_neuropeptide_CCHamide-1_receptor-like_isoform_X1_[Zootermopsis_nevadensis]
MLMSHRWSFVGRCWKGGGRMSLSNSDPFYLLEECPPVLNASCVLDENCTCWNFSDPGLDGVVTLKDETEYVPYNKRPETYIVPIVFALIFFVGVVGNGTLVLIFIRHRKMRNVPNTYIFSLALGDLLVIVTCVPFISTLYTLESWPYGEVICKVSESAKDVSIGVSVFTLTALSAERYYAIVNPIRRHVAGRVSTKPVTQFTTIGVWALAVLLAVPAAVFSYVPEISLNTNKTIKICHPYPEELGKVYVQTMVMVKFLSYYAIPLIIIACFYIMMAHHLILSAKNMPGEMQGLSSQIRARKKVSKMVLAFVIIFILCFLPYHIFNLWFNFNPKSEEDYNDFWNVFRIIGFCLSFINSCINPITLYCISGKFRKHFNRYLFRSCTKGRHTLSLRGNSGTMCETSSHTLVHFNSTMRKQCQPKDNISVTTTHTALFNLDKN
>XP_021957121.1_neuropeptide_CCHamide-1_receptor-like_[Folsomia_candida]
MDDAVLMEDILTTNVTTSLSPTPPSFGDESSFSTKFANDTLDYVPYSARPETYIVPILFAIIFVIGVMGNGTLIGIFVKHRTMRNVPNMYIVSLAVGDLFVILFCVPFTSTVYTVESWPYGEFVCKFSEFIKDLSIGVSVFTLTALSADRYFAIVDPMRKLHGRRATKITCITIAGIWVLSVVMALPSAVFSYVMAIDQDPRRIFYVCYPFPPELGKKYPQVMVMSHFLVYYAIPLLFIGTFYIIMARHLILSTRNMPGEAQGQAKQIQARKKVAKMILSFVVIFAICFFPSHLFLLWFYFYPESEYHFNEFWNACRITGFCLSFINSCINPITLYCVSGTFRKQFNEHLFCCVCEADGRSRPARRRAAGFGCGCVSLSSAGPMLLGAGGDYRLRNGYVSGRGLCRGSTTNSMINGTIKRKSTWDTQSTTYGYNMNNMTNNAPHGRDTPTTTNTSPDATLPHNHSTTLNITTNPTSSSANVSFPLTHHPYQKDYQEYLNRINALEKGDSPPRVRKVDNSARRNVGNVTKTKLAKTNWKSEEEIIQEQNNETEVTSFINLKKTTTKMSEGGYYHGSDSGCSEDCNVDEANVDSPLMNRAKVEGKGEKIALG
>XP_021957117.1_neuropeptide_CCHamide-1_receptor-like_[Folsomia_candida]
MYTTRSNILRIVLVISVCCVITARSEMGETHGFNEEFSYLRSNRENNKDSILILGGLDSGMPPEEFVMPNVTSDLLSLWDNSTGNGSSDGAGPSSDEYVPYSLRPETYIIPVLFAIIFIIGMAGNGTLIIIFLKHRTMRNVPNMYIVSLAVGDLLVILFCVPFTSTVYTVESWPYGELVCKFSEFIKDVSIGVSVFTLTALSADRYFAIVDPMRKLQGRRATRITCISIVGIWIISIVFAVPSMLNSFIWRIEDKSNNHTYEVCYPFPSELGPTYPKVVVMFKFLVYYAIPLAFIATFYVIMAHHLLLSTRNMPGEAQGQAKQIQARKKVAKMVMAFVVIFAMCFFPSHVFLIWFYYNPSSMEDFNDFWHVVRMVGFCLSFINSCLNPITLYIVSGTFRKHFNRHLFCCCCPQDVRGRGARGGYNYSQTHTEHICHDRISRNGTQISRASTVVVAGGTPGRRSIAAGLNGQQPPPSHWLHHNESHLKPLLTTTGGGRESILTGGGGGSKISQKSGGGGGEDFPLNHLSMNVSSINVETRGGGEAITVGM
>XP_021957119.1_neuropeptide_CCHamide-1_receptor-like_[Folsomia_candida]
MIEMGDPLNELHHDIGQDSTQNNDENTAWNQSSGGESFDPDSTDYNDTMDYVPFSSRPETYIVPILFAIIFVIGILGNGTLIAIFMKHRTMRNVPNMYIVSLAVGDLFVILFCVPFTSTVYTVDSWPYGEFVCKFSEFIKDLSIGVSVFTLTALSADRYFAIADPMRKLHGRRATRITCITIAGIWLVSIGFALPSAIFSYVRDFSHQDPGRVFYVCYPFPPDHPFGDKYPQMMVMFHFLAYYAIPLFFIGYFYIIMARHLVLSTRNMPGESQGQAKQMQGRRKVAKMILSFVLIFALCFFPSHLFLLWFYFYPEAENGFNDFWHACRITGFCLSFINSCINPITLYCVSGTFRKQYNEHLFCWCCCRTDPRRTPQEAMLLRQAGFACGCSLTGVQQIHHGHTHTGAAGPGLALHANHLRTSHSPSQHHHHVHKKSFRGERDSAVNQQTKAIVVVGGKSASSPTTTNGNIHLNNAAPGSPWSRKNSSSTTPSGSDGGGGGGGGAIPLTHIVTSSQHKSSPRNKQLADENSC
>KZS13743.1_P2Y_purinoceptor_12_[Daphnia_magna]
MTVSSQQLELENEVNLSSNSYVAYSQRPETYIVPVLFGVIFLVGIIGNGCLIFIFCRHKSMRNLPNLYIFNLAVGDLLVLLCSVPFTATIYTFDSWPYGEFVCKASEFAKDTSVGVSVFTLTALSFERYSAIVKPVESFVTNSRSKLSIIICIAGIWLISIGLALPAVLFSHLLIQPGEKIPETERIRDINGTLLGPPYHEIFICYPFPPEFGPAYPKIVVASRLLIHYCLPLLVIGFFYTIMARHLIQRLFLARLRWRLSCLCSNKNRESRIKVAKMVQYFVVLFAICFLPMHIFFLWFHFDPRSRENFNNSWNVFRIFGFVLAYTNSCINPIALYCVSTNFRKHFNRLLCYCSDNDVFRSGGASQSLRPDCRQGDHSLVELRGQHTRPSEYTVTGQQTLCQSFDERC
>lcl_E9G882_DAPPU_allatostatin_B_receptor_Fragment_Daphnia_pulexCrustaceaArthropodaEcdysozoa
YIPYDQRLEPYIVPVLFGLIFLLGVIGNGCLIAILCCQKSMRNLPNMFIFNLALGDLLVLLFTVPFTSTVYTFDSWPYGELVCKASEFAKDTSVGVSVFTLTALSFDRYTAIVQPVQSFVSGPKSKQSCIIVSLVAIWLASLGLALPAAIFSHLMKLSGEKIPEAERMWDANGTIMGPTHREILVCYPFPQEFGTVYPKIIVLGRFLFHYCLPLLIIGTFYAIMAHHLLRSVQIIPGHATLPQPNKNRKSRRKVAKMVQYFVVLFAICFLPMHVFFLWFHFDANSQNDYNNFWNAFRIFGFVLAYINSCINPIALYFLSTNFRKHFNRLLFC
>lcl_E9GID7_DAPPU_Daphnia_pulexDaphniaDaphniidaeAnomopodaCladoceraDiplostracaBranchiopodaCrustaceaArthropodaEcdysozoa
MLPDDVTNEIDPIEGETVQERNGYIAYNERLETYIVPVVFGIIFLVGVVGNGSLMFILCRHKSMRSAPNTLIFNLALGDILVLVCSVPFTSTIYTFESWPYGEFVCKASEFAKDTSVGVSVFTLTVLSFDRYTAIERRVPFLRGPKPKLVIAVCVSVIWVASIGLALPAALFSHLLKIPLGNVTEESVEQTNGTAIDHGGEIVVCYPFPQEFGPVYAKTVVLVRFIVHYFQPLLIISTFYAIMTHHLLRSVRTIPGQAVLSTVNHHRHPPSNSLSNNNQNRSRRKVAKMVQCLVVLFAVCFLPMHIFFLWFHFDSNSQENYNDFWNGFRIFGFVLAYINSCINPIALYCVSTKFRKHFNRLLPCRCSGGDSRVDSRRRIHGNEGYPLNEFHAIPFL
>lcl_E9G884_DAPPU_allatostatin_B_receptor_Fragment_Daphnia_pulexCrustaceaArthropodaEcdysozoa
YLVPVVFGLIFVSGVVGNGSLMFIICRYKSMRNLPNLFVFNLALGDLFILLFAVPFTSSIYTFDLWPFGELVCKASEFAKDTSVSVSVFTLTALSFDRYNVIVNPVQSYVAGPKLKRRIIFTLAAIWLASLGLASPSAVFSRLIAVKLLQTWNSSTVLLVRFCYPFPGKFGVDIHSKSVIVGRVLIQYLIPLAIIGTFYTITTRNLLRKYKFLTYLANNNRESRRKVAVMVQCFVGLFAVCFLPIHVYSLWFHFDPRSKTRYNQYWHSFRIFGFVLAYINSCINPIALYFISTNFRKHFKRLLFCGWGISDSITSDGRS
>lcl_E9FYW2_DAPPU_allatostatin_B_receptor_Daphnia_pulexCrustaceaArthropodaEcdysozoa
MYAEDDDEEEEDGYIEYRDRPETYVVPILFSLIFLVGVLGNGSLIYVLCRHKSMRSVPNTFIFNLALGDLLILIFTVPFTSTVYTLDSWPFGEFVCKASEFAKDTSVGVSVFTLTALSFDRYTAIVRPVQSFVSGPRSKVVIVCLLVIWVTSLILATPAAMFSHLMKANGSKIPDEEREMDANGTVIGPMFNDIYICYPFPPELGPNYPKLVILLRFLLHYCLPLLTIGTFYVIMAYHLLRRFNSFTDFRSQQQQPNQNRARRKLAKMVLSFVVLFAVCFLPIHVFFLWFYFHPAALQQYNGFWHTLKIAGFVLAYINSCINPIALYCVSTSFRKHFNRLLCCCSADRDGSNISHSGPVSYCGGGSMCAGNNSRGAGTALMSDDPTVITHRSNSRRQNTIITSVNRRNHNENHRNADEIPLKEIHQQQQPQAPLDKQSSC
>lcl_B7QJX5_IXOSC_Bombesin_receptor_subtype_3_Ixodes_scapularisChelicerataArthropodaEcdysozoa
MSSLVVNATLATLRANRDPSASRAGINASQNSHVNLTTGYGDSEEFVPYEQRLETYVVPTLFALIFIVGLLGNGTLILVFIRNRTMRSVPNIYIMSLSIGDFIVIAGTVPFISTIYVLDSWPYGLFLCKLSEFLRDVSIGVTVLTLTVLSIDRYVAIAMPLLNHKGRRHTRRTVTILLAISVWIVAILMAIPGTHYSFVMQVQATPNLHYSVCYPFPPEMWPWYPKLMVLLKFLIQYAIPLVIIGTFYCLMARQLIRTSRAHLSQTSCGGVAHLKQMKARVKVAKIALAFVLLFAVCFFPNHVFMMWYYFAPNAPSQYNSFWHVWKIMGYVMTFVNSCLNPVALYLVSGVFRNHFKHYLFCGRHPNVHA
>XP_023240296.1_neuropeptide_CCHamide-1_receptor-like_[Centruroides_sculpturatus]
MDIVFNLSSINASWELPDNESLNDTDQYVPYEKRLETYVVPAVFAVVLLVGIIGNGTLIFIFVRNKSVRSIPNTYIMSLAVGDFTVIVGTVPFISTIYTFESWPYGEFLCKLSEFLKDVSVAVTVLTLTMLSVDRYIAIVLPMRKYTGRHAKTLTVLFALGIWCIALALATPGAYYSFLWEVSISPDKVIYVCYPFPHNMWPWYPQMMVLMKFLLLYAIPLTFIGSCYVLMARHLYESTRNGLGINGRQIKQLRTRAKIAKIVLSFVVIFAICFFPSQVFMMWYYFHSTSNEDYNDFWHVWKIVGYVLTFVNSCLNPIALYLNSGVFRSHFNRTLFCCCFTDHTEYTRSLRTAQSTIRTQSYCSHLTKIQSVHRIER
>XP_023236466.1_neuropeptide_CCHamide-1_receptor-like_[Centruroides_sculpturatus]
MMNSLNGSVLLVETHNASNVTEYSYIPYHQRLETYILPIIFAIIFFVGLIGNGTLVYIFLHNRTMRSVPNIYIMSLALGDLIVIVGNVPFTSTIYLFDAWPYGEFICKLSEFLRDVSIAVTVLTLTMLSVDRYIAIALPIQKVTGSHAKTLTVVIAIFIWCVSVAISVPGAYYSFLLEMRVDNDKVVYVCYPFPENMSPWYPRTMVLLKFLSLYVVPLSIIASFYVLMAKQLLKSTKNTVGQNDSHTKQLKARIKVAKIVLVFVFVFAICFFPNQVFLMWFYFYPNAGDHYNDFWHILKMSGYVLTFVNSCLNPIALYFISGVYRKYYKRYLCCCHNEIHKNTMVVFRTLHTTSVRNHSLGTTITKI
>XP_023236459.1_neuropeptide_CCHamide-1_receptor-like_[Centruroides_sculpturatus]
MFWINDSEVNYTEFNFSDYIPYSERPETYIVPVVLVIVFLVGTLGNGTLLYIFMKNKSMRNVPNMFIISLSIGDLIVIIGSVPFIGTVYIVESWPYGELICKLSEFLKDVSVGVTVLTLTVLSIDRYLATVVPMQKYKNPHSKYSTFFITVGIWCASIGLAIPGAHYSYILHLKGRGKFINVCYPFPLHLMLWYPRTIVLVKFFLLYTLPLIIIGTFYVFMARHLLLSLRNNIGQNDSHIKHMRARSKVARIVLALVIVFAICFFPNHVFMLWFYFHPNSLSLYNEFWNTWKICSYVLTFVNSCMNPITLCMISGVFRSYFRKYLFCCCCPVKKKKRFIHFGTKSSSRSNSRLTTSTRL
>XP_022651431.1_neuropeptide_CCHamide-1_receptor-like_[Varroa_destructor]
MRMDMDELWNLTSSELLGDLPFLGQLLSATGNGSDTILPADNISFTLNDEEELSYIPLGKHLETYLAPPVFTLIFGVGLIGNGTLMLIFLRNKAMRSVPNIYIMSLSLGDLFVITGTVPFICAIYVLDSWPFGLFLCKLSEFMRDLSIGVTVLTLTMLSIDRYIAIALPLYKRKGGRHDRRVTIVITCLVWFIASLMAIPGAYFSYLGEAHLPGRPPIVYCHPFPQHMQPWYPRLMVMMKFLVQYVIPLIVIATFYILMSRSLIKTAKSTLCDQKNAAAKKQQKARVKVAKISLCFVLIFAVCFFPNHVVMIWLYFHPNAHQNYNDFWHLFKLFGFVLTFVNSCLNPIALYFVSGVFRSYFKAYICCQPRTRTVVNNSMLSYRQSLHPSVQIDSTSLRASLISRHSGHGVYDHRKNSTRI
>KFM78411.1_[Phe13]-bombesin_receptor,_partial_[Stegodyphus_mimosarum]
MSMELFDVGPITDESLCEGCPSTLSLVNHSNMEMMVANDMEDNGTWNSTEYVPYEERMETYIVPIVFAVVFVAGFLGNGTLICIFLRHRTMRTIPNTYIMSLAVGDFILIVGTVPFISTIYTFESWPYGEFICKLSEFLKDVSMGVTVFTLTMLSYDRYIAIVLPIKRHTNSNAKTMTIATAFGIWFLSILLATPGAYVSFLWEVPVSKDKVIYVCYPFPQNLMPWYPRVVVITKFMLLYGIPLILIASFYVMIAWHLMLSSRNSIGENPTQLKQLRSRTKVAKIVLAFVVIFAVCFFPSHVFLIWYYFDPNPNAHYNSFWHSWKIMGYVMTFANSCLNPIALYLISSVFRNYFKRYLFCCCCKPKEIRKETATFHST
>XP_013771906.1_neuropeptide_CCHamide-1_receptor-like_[Limulus_polyphemus]
MDVDISDSEIPAPNNNVSFNNSDYVPYNQRTDTYLVPAVFGVIFLFGVIGNGTLIFTFIKNKTMRTTPNTCIISLAVGDFLVITGTVPFISTIYVFESWPYGVAVCKLSEFLKDLSVGVTALNLAILSIDRYVAIVMPIKKQTGTYPNAMTLVSTVVIWIVSAALAIPGACFAFLLELDVQENIIYICYPYPQDMFPWYPQTIVLIKFLFLYMIPLLIVGICYTLMARSLIYNSQYMIDQNERHARLLRTRIKVAKVVLAFVVVFALCFLPNQVFMMWWYFNPNAMEQYNHFWHVWKIMSSVLAFANSCLNPIALYLLSDVFRSYFRQYLLCCISSSSLRTKCQIPTKSFTSTTVAKQLPHTSNTLL
>XP_013777242.1_neuropeptide_CCHamide-1_receptor-like_[Limulus_polyphemus]
MSPSGDDNWTDINNIVNTTVQRGGVNTPYHARAETYIVPLVFAVIFLVGVIGNSTLIWVFLRNKVMRSVPNTFLVSLAAGDLTVLLFAVPFIGTIYTFESWPYGEFVCKLSEFLRDLSVGVTVLSLAALSVDRYVAVIKPLHKQRDERQKIMSITVVVVIWVISIGLAIPSAYFSFIYEMLAGGEVIKICYPFPPELGHWYPRATVLVKFLVLYVIPLVVISVFYTLMAQHLLLSTRQNVIKNASHTRQLEARHKVAWTVLSLAVIFCICFFPSHLFMLWFYFYSDSWNAYNDFWHAWKIVGYVLTFANSCLNPVALYCVSSVFRNYFQRYLFCCCHSVVHRQRTLTNRTTYTSLRSTIKNSATTKV
>XP_013794051.1_neuropeptide_CCHamide-1_receptor-like_[Limulus_polyphemus]
MSPESPLNDTFLNLNISSNSSDTEHYVPYKNRPETYIVPIVFAVIFVVGLLGNGTLMAIFVKHKVMRSIPNTYIISLTAGDLLVIIGTVPFVSTIYTLESWPYGEFVCKLSELLRDVSVGVTALNLVALSVDRYTAIVFPLSKQSSIHTKSLTVLLAVSIWFIAVILAIPGSYFAFILQLDLQGKIISVCYPYPEYMMPWYPRTMVLIKFLLFYTLPLLCTGIFYCLTARHLIRSSQNLVGRNHSHVKQLRARVKVAKIVLIFVVLFAISFLPSHMFLLWFYFYPNTMENYNDFWHVCKIVGYVLTFANSCMNPVALYLVSGIFRGYFQQYLFCCFSNKTLRRKHGHSLTLKTVNTTFIADTPQRRLHVTTDL
>Ambulacraria_Pfla_1g18469_t1
MAQYSISTESVEDISSWMDEMTDFNMSQNYTFYGTLSLGPEAIVIPTVFAVIFFIGVIGNGTLVRIVLMNPSMRSVPNVFIASLAVGDLLLLLVFVPFNALTYMTTGWPLGEPMCKIVNSVQVASTGVSVFTLTALSADRYHAIVNPMNKKGNNMMKRTYLKVIFIWCISLLLGVPTLVYSKLMNFVYDDGSEFQYCRAIPMNMELLDRLHIALMFVLLYLVPLIIISIYYALIAIKLIRSSKSVLGESLRNEHKQLRARKRVAKVVLVFVLIFGICWLPYHTFNMIISFSADKSRYENYGMMFFKSLGTIMAYANSCVNPLALYFLSNTFKSYYNKYIFCFLSNKEQRNGLVKSDFRDNSSFKRSPSRTLSRLTQRTMVYTV
>Ambulacraria_Pfla_1g280_t1
MIATYSPDSFTAYDFVLSTIIDVTNSSRLYSWNDSMPNDTFFYQPRPGPEAVIIPAAFALIFIIGVVGNGTLVRIVLMNPNMRSVPNIFIASLAIGDLLLLLVFVPFNALTYITTSWPLGEAMCKLMNGVQVASTGVSVFTLTALSADRYHAIVNPINKKASNMMRTTYTISIGIWLISLSLGIPTFVLASLVEYTFGNTTVVYFCQAIPMTMPILIQAHTAAMFVILYLIPLGIISVYYILIAIKLIQSSKGIPGENCRNDTKQLRARKRLAKLILVFVLIFLICWLPYHAFNMMLFFSKDTSHMESYSIMFFKSFGNILAYSNSCVNPLALYFLSNTFKAYYNRYILCCCYRKSKKHEFNRRYYKHASLRCSHSNTMSRTTQRSMVYSV
>Skow.Sakowv30006246m_Saccoglossus_kovalevskii
MPHINYTAVVTMVNSSLLNTNNWNCETVLCSTGSLLPDDLGPNATDSYTGQHLGPEAIIIPTIFALIFIVGVIGNGTLVRIVIMDPSMRSVPNIFIASLAMGDLLLLLVFVPFNAITYMTTSWPLGEGMCKVINCVQVASTGVSVFTLTALSADRYQAIVNPINKKATDMVQRTYTVALLVWVISIMLGIPTLVLATLVEYENLDGTTVTYCQAIPMGMTVTIQLHTALMFVFLYLVPLAIISVYYVLIAIKLIGSTKRTIGESLRNENKQLRARKRVAKVVLVFVLIFGICWLPYHIFNMMLFFSKDTRYMETYGILFLKFLGTIMAYANSCVNPLALYFLSNTFKSYYNKYILCCFVKNKPRNGPAKEYRNNSSFKRSPSRTLTRLTQRTMVYSV
>Skow.Sakowv30006245m_Saccoglossus_kovalevskii
MTQNYVPDLPFANMTRDGEGLGITYVNGSQQFCCDWNVTFNDTYEYEYFFEGLGVESIIIPAIFALIFFVGVIGNGTLVRIVLCNPPMRSVPNIFIASLAMGDLLLLFVFVPFNAITYMTTSWPLGEGMCKVINCVQVASTGVSVFTLTALSADRYHAIVNPINKKATDMMQRTYTVAILIWLFAIALGIPTLVLATVVPFYFPNNSTVYYCQAIPMYMTLVTKGHTAAMAIVLYLVPLSIISVYYVLIAIKLIQSSKHLIGENRRNDTKQLKARKRLAKVVLVFVLIFGICWLPHHLFNIMLVFSPDTTYMQTYGMMFFKFLGTVMAYANSCVNPLALYFLSNTFKTYYKKYILCCFKSKHRKKMMARKYREHTNMRYSSSRDMVSRTTQRTIIYSV
>Apla.gbr.25.228.t1_Acanthaster_planci
MASLTTALPNVTGNYTDDYHSQTVDVYEIVSMVFLISFGMLGVIGNGILVCIVLLNPDMRSVPNILIASLGLGDFFVVITSVPFNLVSYLYNSYPFNSAVCKFSSAVPIVSHGVSVFTLSALSYDRYMAIVRPMQRRQSNAVRRTYAVAISIWVTSILLGIPTTILAKRDLIYPSGVEVAICKTLPVNITEEYGAIPTVTAKVHEAVRCLIMFVIPLVIISMYYILIAKQLAQSSRTIPCENHGDSRQLRARRRLARTVLVLVVIFAICWIPHFMYRLWFNFSFSLEVFSSTGMFILQIVSVLMVYANSCINPIALCFLSKTYRRYFARYLCCQRNRKLSHVRATRMNMYPMSPGTPTSTIYNKRSVDGSLRGSSVETRACTV
>Spur.SPU_009901-tr_Strongylocentrotus_purpuratus_
MDAVSYSRVGSTAFPMSPGNQFNVALGNYSDGNYTDHDIPPLMFRDYFEMFVLVVIGICGVVGNGTLIYSVLMNKDMRSVPNVLIANVAVGDLLVLSFSVPLTVLSYIQDDFPLGATMCKVQAFIPIVSEGVSVFTFTALSFDRYNAIVRPIQRRRSPVVRRTCVVAVCIWVVAVCLGIPSMFLAFLSYEMKPYVLCFILPHFTLQARIHEVTRCLLMYVIPLTIITCYYCLIAIQLFQSSRDMPGEGHQESKQARARRRLAKAVLVLVFIFGICWFPHFMRSLWFQFGYNELLFTKTGMMIFQSASHFLVYFNCSANPIALCFLSRTYRQYFMKYLCCKSGREFRGPIRFQKKSTFPLNPSTTKNSALDESLRTSSAETKTCTV
>NP_001718_1_bombesin_receptor_subtype_3_Homo_sapiens_
MAQRQPHSPNQTLISITNDTESSSSVVSNDNTNKGWSGDNSPGIEALCAIYITYAVIISVGILGNAILIKVFFKTKSMQTVPNIFITSLAFGDLLLLLTCVPVDATHYLAEGWLFGRIGCKVLSFIRLTSVGVSVFTLTILSADRYKAVVKPLERQPSNAILKTCVKAGCVWIVSMIFALPEAIFSNVYTFRDPNKNMTFESCTSYPVSKKLLQEIHSLLCFLVFYIIPLSIISVYYSLIARTLYKSTLNIPTEEQSHARKQIESRKRIARTVLVLVALFALCWLPNHLLYLYHSFTSQTYVDPSAMHFIFTIFSRVLAFSNSCVNPFALYWLSKSFQKHFKAQLFCCKAERPEPPVADTSLTTLAVMGTVPGTGSIQMSEISVTSFTGCSVKQAEDRF
>NP_690058_1_bombesin_receptor_subtype_3_Rattus_norvegicus_
MSQRQPQSPNQTLISITNDTETSSSAVSNDTTPKGWTGDNSPGIEALCAIYITYAVIISVGILGNAILIKVFFKTKSMQTVPNIFITSLAFGDLLLLLTCVPVDATHYLAEGWLFGKVGCKVLSFIRLTSVGVSVFTLTILSADRYKAVVKPLERQPSNAILKTCAKAGGIWIMAMIFALPEAIFSNVYTFQDPNRNVTFESCNSYPISERLLQEIHSLLCFLVFYIIPLSIISVYYSLIARTLYKSTLNIPTEEQSHARKQIESRKRIAKTVLVLVALFALCWLPNHLLYLYHSFTYESYAEPSDVPFVVTIFSRVLAFSNSCVNPFALYWLSKTFQKHFKAQLCCFKAEQPEPPLGDTPLNNLTVMGRVPATGSAHVSEISVTLFSGSTAKKGEDKV
>NP_001192541_1_bombesin_receptor_subtype_3_Bos_taurus_
MSQRQPQSPNQTLISTTNDTELSSSVVPNDSTNKRRTGDNSPGIEALCAIYITYAVIISVGILGNAILIKVFFKTKSMQTVPNIFITSLAFGDLLLLLTCVPVDATHYLAEGWLFGRIGCKVLSFIRLTSVGVSVFTLTILSADRYKAVVKPLERQPPNAILKTCAKAGCIWIMSMIIALPEAIFSNVYTFQDPDKNVTFKVCASYPVSERLLQEIHSLLCFLVFYIIPLSIISVYYSLIARTLYKSTLNIPTEEQSHARKQIESRKRIARTVLVLVALFALCWLPNHLLYLYRSFTSQNYTDSSTVHLIVTIISRILAFSNSCVNPFALYWLSNTFQQHFKAQLFCCKAGVPDASAANTPLDNLAVMGRVPGAASTQMSEISVSLFTGCSVKKEDDRV
>NP_033896_2_bombesin_receptor_subtype_3_Mus_musculus_
MSQRQSQSPNQTLISITNDTETSSSVVSNDTTHKGWTGDNSPGIEALCAIYITYAGIISVGILGNAILIKVFFKTKSMQTVPNIFITSLAFGDLLLLLTCVPVDATHYLAEGWLFGKVGCKVLSFIRLTSVGVSVFTLTILSADRYKAVVKPLERQPPNAILKTCAKAGGIWIVSMIFALPEAIFSNVYTFQDPNRNVTFESCNSYPISERLLQEIHSLLCFLVFYIIPLSIISVYYSLIARTLYKSTLNIPTEEQSHARKQIESRKRIAKTVLVLVALFALCWLPNHLLYLYHSFTYESYANHSDVPFVIIIFSRVLAFSNSCVNPFALYWLSKTFQQHFKAQLCCLKAEQPEPPLGDIPLNNLTVMGRVPATGSAHVSEISVTLFSGSSAKKGEDKV
>NP_001948_1_endothelin_1_receptor_isoform_a_precursor_Homo_sapiens_
METLCLRASFWLALVGCVISDNPERYSTNLSNHVDDFTTFRGTELSFLVTTHQPTNLVLPSNGSMHNYCPQQTKITSAFKYINTVISCTIFIVGMVGNATLLRIIYQNKCMRNGPNALIASLALGDLIYVVIDLPINVFKLLAGRWPFDHNDFGVFLCKLFPFLQKSSVGITVLNLCALSVDRYRAVASWSRVQGIGIPLVTAIEIVSIWILSFILAIPEAIGFVMVPFEYRGEQHKTCMLNATSKFMEFYQDVKDWWLFGFYFCMPLVCTAIFYTLMTCEMLNRRNGSLRIALSEHLKQRREVAKTVFCLVVIFALCWFPLHLSRILKKTVYNEMDKNRCELLSFLLLMDYIGINLATMNSCINPIALYFVSKKFKNCFQSCLCCCCYQSKSLMTSVPMNGTSIQWKNHDQNNHNTDRSSHKDSMN
>NP_776733_1_endothelin_1_receptor_precursor_Bos_taurus_
METFWLRLSFWVALVGGVISDNPESYSTNLSIHVDSVATFHGTELSFVVTTHQPTNLALPSNGSMHNYCPQQTKITSAFKYINTVISCTIFIVGMVGNATLLRIIYQNKCMRNGPNALIASLALGDLIYVVIDLPINVFKLLAGRWPFEQNDFGVFLCKLFPFLQKSSVGITVLNLCALSVDRYRAVASWSRVQGIGIPLVTAIEIVSIWILSFILAIPEAIGFVMVPFEYKGAQHRTCMLNATSKFMEFYQDVKDWWLFGFYFCMPLVCTAIFYTLMTCEMLNRRNGSLRIALSEHLKQRREVAKTVFCLVVIFALCWFPLHLSRILKKTVYDEMDTNRCELLSFLLLMDYIGINLATMNSCINPIALYFVSKKFKNCFQSCLCCCCYQSKSLMTSVPMNGTSIQWKNHEQNNHNTERSSHKDSIN
>NP_034462_1_endothelin_1_receptor_precursor_Mus_musculus_
MSIFCLAAYFWLTMVGGVMADNPERYSANLSSHMEDFTPFPGTEINFLGTTHRPPNLALPSNGSMHGYCPQQTKITTAFKYINTVISCTIFIVGMVGNATLLRIIYQNKCMRNGPNALIASLALGDLIYVVIDLPINVFKLLAGRWPFDHNDFGVFLCKLFPFLQKSSVGITVLNLCALSVDRYRAVASWSRVQGIGIPLITAIEIVSIWILSFILAIPEAIGFVMVPFEYKGELHRTCMLNATSKFMEFYQDVKDWWLFGFYFCMPLVCTAIFYTLMTCEMLNRRNGSLRIALSEHLKQRREVAKTVFCLVVIFALCWFPLHLSRILKKTVYDEMDKNRCELLSFLLLMDYIGINLATMNSCINPIALYFVSKKFKNCFQSCLCCCCHQSKSLMTSVPMNGTSIQWKNQEQNNHNTERSSHKDSMN
>Chordates_deorphanized_sp_P26684_EDNRA_RAT_Endothelin_1_receptor_OS_Rattus_norvegicus
MGVLCFLASFWLALVGGAIADNAERYSANLSSHVEDFTPFPGTEFNFLGTTLQPPNLALPSNGSMHGYCPQQTKITTAFKYINTVISCTIFIVGMVGNATLLRIIYQNKCMRNGPNALIASLALGDLIYVVIDLPINVFKLLAGRWPFDHNDFGVFLCKLFPFLQKSSVGITVLNLCALSVDRYRAVASWSRVQGIGIPLITAIEIVSIWILSFILAIPEAIGFVMVPFEYKGEQHRTCMLNATTKFMEFYQDVKDWWLFGFYFCMPLVCTAIFYTLMTCEMLNRRNGSLRIALSEHLKQRREVAKTVFCLVVIFALCWFPLHLSRILKKTVYDEMDKNRCELLSFLLLMDYIGINLATMNSCINPIALYFVSKKFKNCFQSCLCCCCHQSKSLMTSVPMNGTSIQWKNQEQNHNTERSSHKDSMN
>NP_032203_1_gastrin_releasing_peptide_receptor_Mus_musculus_
MAPNNCSHLNLDVDPFLSCNDTFNQSLSPPKMDNWFHPGFIYVIPAVYGLIIVIGLIGNITLIKIFCTVKSMRNVPNLFISSLALGDLLLLVTCAPVDASKYLADRWLFGRIGCKLIPFIQLTSVGVSVFTLTALSADRYKAIVRPMDIQASHALMKICLKAALIWIVSMLLAIPEAVFSDLHPFHVKDTNQTFISCAPYPHSNELHPKIHSMASFLVFYVIPLAIISVYYYFIARNLIQSAYNLPVEGNIHVKKQIESRKRLAKTVLVFVGLFAFCWLPNHVIYLYRSYHYSEVDTSMLHFVTSICARLLAFTNSCVNPFALYLLSKSFRKQFNTQLLCCQPGLMNRSHSTGRSTTCMTSFKSTNPSATFSLINRNICHEGYV
>NP_036838_1_gastrin_releasing_peptide_receptor_Rattus_norvegicus_
MDPNNCSHLNLEVDPFLSCNNTFNQTLSPPKMDNWFHPGIIYVIPAVYGLIIVIGLIGNITLIKIFCTVKSMRNVPNLFISSLALGDLLLLVTCAPVDASKYLADRWLFGRIGCKLIPFIQLTSVGVSVFTLTALSADRYKAIVRPMDIQASHALMKICLKAALIWIVSMLLAIPEAVFSDLHPFHVKDTNQTFISCAPYPHSNELHPKIHSMASFLVFYIIPLSIISVYYYFIARNLIQSAYNLPVEGNIHVKKQIESRKRLAKTVLVFVGLFAFCWLPNHVIYLYRSYHYSEVDTSMLHFITSICARLLAFTNSCVNPFALYLLSKSFRKQFNTQLLCCQPSLLNRSHSTGRSTTCMTSFKSTNPSATFSLINGNICHEGYV
>NP_001179668_1_gastrin_releasing_peptide_receptor_Bos_taurus_
MALNDCLLLNLEVDHFVHCNISNHSVELPMNDDWFHPGILYVIPAIYGVIILIGLVGNITLIKIFCTVKSMRNVPNLFISSLALGDLLLLVTCAPVDASRYLADKWLFGRIGCKLIPFIQLTSVGVSVFTLTALSADRYKAIVRPMDIQASHALLKICLKAALIWIVSMLLAIPEAVFSDLHPFHEESTNRTFISCAPYPHSNELHPKIHSMASFLVFYIIPLSIISVYYYFIARNLIQSAYNLPVEGNIHVKKQIESRKRLAKTVLVFVGLFAFCWLPNHIIYLYRSYHYSEVDTSMLHFITSICARLLAFTNSCVNPFALYLLSKSFRKQFNTQLLCCRPGLMSRSHSAGRSTSCMTSFKSTNPSAATFSLINGNICHEGYV
>NP_005305_1_gastrin_releasing_peptide_receptor_Homo_sapiens_
MALNDCFLLNLEVDHFMHCNISSHSADLPVNDDWSHPGILYVIPAVYGVIILIGLIGNITLIKIFCTVKSMRNVPNLFISSLALGDLLLLITCAPVDASRYLADRWLFGRIGCKLIPFIQLTSVGVSVFTLTALSADRYKAIVRPMDIQASHALMKICLKAAFIWIISMLLAIPEAVFSDLHPFHEESTNQTFISCAPYPHSNELHPKIHSMASFLVFYVIPLSIISVYYYFIAKNLIQSAYNLPVEGNIHVKKQIESRKRLAKTVLVFVGLFAFCWLPNHVIYLYRSYHYSEVDTSMLHFVTSICARLLAFTNSCVNPFALYLLSKSFRKQFNTQLLCCQPGLIIRSHSTGRSTTCMTSLKSTNPSVATFSLINGNICHERYV
>NP_036931_1_neuromedin_B_receptor_Rattus_norvegicus_
MPPRSLPNLSLPTEASESELEPEVWENDFLPDSDGTTAELVIRCVIPSLYLIIISVGLLGNIMLVKIFLTNSTMRSVPNIFISNLAAGDLLLLLTCVPVDASRYFFDEWVFGKLGCKLIPAIQLTSVGVSVFTLTALSADRYRAIVNPMDMQTSGVVLWTSLKAVGIWVVSVLLAVPEAVFSEVARIGSSDNSSFTACIPYPQTDELHPKIHSVLIFLVYFLIPLVIISIYYYHIAKTLIRSAHNLPGEYNEHTKKQMETRKRLAKIVLVFVGCFVFCWFPNHILYLYRSFNYKEIDPSLGHMIVTLVARVLSFSNSCVNPFALYLLSESFRKHFNSQLCCGQKSYPERSTSYLLSSSAVRMTSLKSNAKNVVTNSVLLNGHSTKQEIAL
>NP_032729_1_neuromedin_B_receptor_Mus_musculus_
MPPRSLSNLSFPTEANESELVPEVWEKDFLPDSDGTTAELVIRCVIPSLYLIIISVGLLGNIMLVKIFLTNSAMRNVPNIFISNLAAGDLLLLLTCVPVDASRYFFDEWVFGKLGCKLIPAIQLTSVGVSVFTLTALSADRYRAIVNPMDMQTSGVLLWTSLKAVGIWVVSVLLAVPEAVFSEVARIGSLDNSSFTACIPYPQTDELHPKIHSVLIFLVYFLIPLVIISIYYYHIAKTLIKSAHNLPGEYNEHTKKQMETRKRLAKIVLVFVGCFVFCWFPNHVLYLYRSFNYKEIDPSLGHMIVTLVARVLSFSNSCVNPFALYLLSESFRKHFNSQLCCGRKSYPERSTSYLLSSSAVRMTSLKSNTKNVVTNSVLLNGHSTKQEIAL
>NP_001192639_1_neuromedin_B_receptor_Bos_taurus_
MPPESLSNLSQPAGGNRSGFVPGMSERDFLPAPDGTTAELVIRCVIPSLYLIIITVGLLGNIMLVKIFITNSAMRSVPNIFISNLAAGDVLLLLTCVPVDASRYFFDEWMFGKVGCKLIPVIQLTSVGVSVFTLTALSADRYRAIVNPMDIQTSGAVLWTCVKAVGIWVVSVLLAIPEAIFSQVARVGSLDNGSFTACIPYPQTDELHPKIHSVLIFLVYFLIPLVIISVYYYHIAKTLIKSAHNLPGEYNEHTKKQMETRKRLAKIVLVFVGCFIFCWFPNHILYMYRSFNYNKIDPSLGHMIVTLVARVLSFCNSCVNPFALYLLSESFRRHFNSQLCCGRKSYGERSTSYLLSSSAVRMTSLKSNAKNVVTNSVLLNGHSVKQEMAL
>NP_002502_2_neuromedin_B_receptor_isoform_a_Homo_sapiens_
MPSKSLSNLSVTTGANESGSVPEGWERDFLPASDGTTTELVIRCVIPSLYLLIITVGLLGNIMLVKIFITNSAMRSVPNIFISNLAAGDLLLLLTCVPVDASRYFFDEWMFGKVGCKLIPVIQLTSVGVSVFTLTALSADRYRAIVNPMDMQTSGALLRTCVKAMGIWVVSVLLAVPEAVFSEVARISSLDNSSFTACIPYPQTDELHPKIHSVLIFLVYFLIPLAIISIYYYHIAKTLIKSAHNLPGEYNEHTKKQMETRKRLAKIVLVFVGCFIFCWFPNHILYMYRSFNYNEIDPSLGHMIVTLVARVLSFGNSCVNPFALYLLSESFRRHFNSQLCCGRKSYQERGTSYLLSSSAVRMTSLKSNAKNMVTNSVLLNGHSMKQEMAL
