# Supplementary material for: A nemertean excitatory peptide/CCHamide regulates ciliary swimming in the larvae of Lineus longissimus
Source: Front Zool. 2019 Jul 10;16:28. doi: 10.1186/s12983-019-0326-9 (PMC6617912; doi:10.1186/s12983-019-0326-9)
Supplement: Supplementary file 10 — Alignment used for the phylogenetic analysis of the EP receptors in Fig. 2. (FASTA 31 kb) [file 12983_2019_326_MOESM10_ESM.fasta]

>comp28409_c0_seq1_Paranemertes_peregrina 274 bp
YIVPIVFGIIFLVGVVGNGTTIFTVLMNKAMRNVPNIYIVSLACGDLMLILIAVPCSATI
YTFIGWPYGEAMCKIYYFLQTMSLGVSVFTLVALGGDRYTAIVNPMRPIAKTVAISISIW
VVSILLAIIDSVAAHRPSHFAICDVYPVEPKARAVFRFVIYFALPVLIISSFYILIARIL
IRSSYNIPGEQIEARKKVAIVVLLLVVVFIVCWLPRHVFTFWYEFDPNEYNEFWHIFKVF
GFCLSFINSCINPITLYFLSKQFRKYFNHYLTCA
>Gpyr_Gene_90907_Tri_7353_c0_g1_i1_g_90907_m_90907 274 bp
-------------------------------------AVVSTQSG---------------
------HYG------------------------------------------RGITVATIW
VLSLVLGIVTAVSCTDEGLLEHCSPYAQNPKFDVIFKFLFYFTFPVLIIAYFYVSMAVSL
FHSADRMPVEQIEGRKKVAKVVLSFVVIFILCWLPRHTYLIWFHIDEGDMNLFWYVFKIV
AFCLAFINSCVNPLTLYILSKQFRRNYNRSVFCC
>Gpyr_Gene_90908_Tri_7354_c0_g1_i1_g_90908_m_90908 274 bp
VVVPLIFGLIFVVGIFGNGTLIFTILKNQSMRNGPNIMIVSLAAGDFLLIAISVPFLATS
YTFPYWPYGNFMCKLIEYLRIVSLGISVFTLTALSADRYIAIVNPVKNMRRTLITVATIW
VLSLVLGIVTAVSCTDEGLLEHCSPYAQNPKFDVIFKFLFYFTFPVLIIAYFYVSMAVSL
FHSADRMPVEQIEGRKKVAKVVLSFVVIFILCWLPRHTYLIWFHIDEGDMNLFWYVFKIV
AFCLAFINSCVNPLTLYILSKQFRRNYNRSVFCC
>KFM78411.1_[Phe13]-bombesin_receptor__partial_[Stegodyphus_mimosarum] 274 bp
YIVPIVFAVVFVAGFLGNGTLICIFLRHRTMRTIPNTYIMSLAVGDFILIVGTVPFISTI
YTFESWPYGEFICKLSEFLKDVSMGVTVFTLTMLSYDRYIAIVLPIKAKTMTIATAFGIW
FLSILLATPGAYVSFLWEVIYVCYPFPQNPRVVVITKFMLLYGIPLILIASFYVMIAWHL
MLSSRNSIGEQLRSRTKVAKIVLAFVVIFAVCFFPSHVFLIWYYFDPAHYNSFWHSWKIM
GYVMTFANSCLNPIALYLISSVFRNYFKRYLFCC
>XP_013771906.1_neuropeptide_CCHamide-1_receptor-like_[Limulus_polyphemus] 274 bp
YLVPAVFGVIFLFGVIGNGTLIFTFIKNKTMRTTPNTCIISLAVGDFLVITGTVPFISTI
YVFESWPYGVAVCKLSEFLKDLSVGVTALNLAILSIDRYVAIVMPIKPNAMTLVSTVVIW
IVSAALAIPGACFAFLLELIYICYPYPQDPQTIVLIKFLFLYMIPLLIVGICYTLMARSL
IYNSQYMIDQLLRTRIKVAKVVLAFVVVFALCFLPNQVFMMWWYFNPEQYNHFWHVWKIM
SSVLAFANSCLNPIALYLLSDVFRSYFRQYLLCC
>XP_023236466.1_neuropeptide_CCHamide-1_receptor-like_[Centruroides_sculpturatus] 274 bp
YILPIIFAIIFFVGLIGNGTLVYIFLHNRTMRSVPNIYIMSLALGDLIVIVGNVPFTSTI
YLFDAWPYGEFICKLSEFLRDVSIAVTVLTLTMLSVDRYIAIALPIQAKTLTVVIAIFIW
CVSVAISVPGAYYSFLLEMVYVCYPFPENPRTMVLLKFLSLYVVPLSIIASFYVLMAKQL
LKSTKNTVGQQLKARIKVAKIVLVFVFVFAICFFPNQVFLMWFYFYPDHYNDFWHILKMS
GYVLTFVNSCLNPIALYFISGVYRKYYKRYLCCC
>XP_013794051.1_neuropeptide_CCHamide-1_receptor-like_[Limulus_polyphemus] 274 bp
YIVPIVFAVIFVVGLLGNGTLMAIFVKHKVMRSIPNTYIISLTAGDLLVIIGTVPFVSTI
YTLESWPYGEFVCKLSELLRDVSVGVTALNLVALSVDRYTAIVFPLSTKSLTVLLAVSIW
FIAVILAIPGSYFAFILQLISVCYPYPEYPRTMVLIKFLLFYTLPLLCTGIFYCLTARHL
IRSSQNLVGRQLRARVKVAKIVLIFVVLFAISFLPSHMFLLWFYFYPENYNDFWHVCKIV
GYVLTFANSCMNPVALYLVSGIFRGYFQQYLFCC
>Ambulacraria_Pfla_1g18469_t1 274 bp
IVIPTVFAVIFFIGVIGNGTLVRIVLMNPSMRSVPNVFIASLAVGDLLLLLVFVPFNALT
YMTTGWPLGEPMCKIVNSVQVASTGVSVFTLTALSADRYHAIVNPMNMMKRTYLKVIFIW
CISLLLGVPTLVYSNFVYDFQYCRAIPMNDRLHIALMFVLLYLVPLIIISIYYALIAIKL
IRSSKSVLGEQLRARKRVAKVVLVFVLIFGICWLPYHTFNMIISFSARYENYGMMFFKSL
GTIMAYANSCVNPLALYFLSNTFKSYYNKYIFCF
>Ambulacraria_Pfla_1g280_t1 274 bp
VIIPAAFALIFIIGVVGNGTLVRIVLMNPNMRSVPNIFIASLAIGDLLLLLVFVPFNALT
YITTSWPLGEAMCKLMNGVQVASTGVSVFTLTALSADRYHAIVNPINMMRTTYTISIGIW
LISLSLGIPTFVLAEYTFGVYFCQAIPMTIQAHTAAMFVILYLIPLGIISVYYILIAIKL
IQSSKGIPGEQLRARKRLAKLILVFVLIFLICWLPYHAFNMMLFFSKHMESYSIMFFKSF
GNILAYSNSCVNPLALYFLSNTFKAYYNRYILCC
>Apla.gbr.25.228.t1_Acanthaster_planci 274 bp
IVSMVFLISFGMLGVIGNGILVCIVLLNPDMRSVPNILIASLGLGDFFVVITSVPFNLVS
YLYNSYPFNSAVCKFSSAVPIVSHGVSVFTLSALSYDRYMAIVRPMQAVRRTYAVAISIW
VTSILLGIPTTILADLIYPVAICKTLPVNAKVHEAVRCLIMFVIPLVIISMYYILIAKQL
AQSSRTIPCEQLRARRRLARTVLVLVVIFAICWIPHFMYRLWFNFSFVFSSTGMFILQIV
SVLMVYANSCINPIALCFLSKTYRRYFARYLCCQ
>Spur.SPU_009901-tr_Strongylocentrotus_purpuratus_ 274 bp
YFEMFVLVVIGICGVVGNGTLIYSVLMNKDMRSVPNVLIANVAVGDLLVLSFSVPLTVLS
YIQDDFPLGATMCKVQAFIPIVSEGVSVFTFTALSFDRYNAIVRPIQVVRRTCVVAVCIW
VVAVCLGIPSMFLASYEMKYVLCFILPH-ARIHEVTRCLLMYVIPLTIITCYYCLIAIQL
FQSSRDMPGEQARARRRLAKAVLVLVFIFGICWFPHFMRSLWFQFGYLFTKTGMMIFQSA
SHFLVYFNCSANPIALCFLSRTYRQYFMKYLCCK
>NP_001948_1_endothelin_1_receptor_isoform_a_precursor_Homo_sapiens_ 274 bp
YINTVISCTIFIVGMVGNATLLRIIYQNKCMRNGPNALIASLALGDLIYVVIDLPINVFK
LLAGRWPFGVFLCKLFPFLQKSSVGITVLNLCALSVDRYRAVASWSRIPLVTAIEIVSIW
ILSFILAIPEAIGFPFEYRHKTCMLNATSQDVKDWWLFGFYFCMPLVCTAIFYTLMTCEM
LNRRNGSLRIHLKQRREVAKTVFCLVVIFALCWFPLHLSRILKKTVYCELLSFLLLMDYI
GINLATMNSCINPIALYFVSKKFKNCFQSCLCCC
>NP_776733_1_endothelin_1_receptor_precursor_Bos_taurus_ 274 bp
YINTVISCTIFIVGMVGNATLLRIIYQNKCMRNGPNALIASLALGDLIYVVIDLPINVFK
LLAGRWPFGVFLCKLFPFLQKSSVGITVLNLCALSVDRYRAVASWSRIPLVTAIEIVSIW
ILSFILAIPEAIGFPFEYKHRTCMLNATSQDVKDWWLFGFYFCMPLVCTAIFYTLMTCEM
LNRRNGSLRIHLKQRREVAKTVFCLVVIFALCWFPLHLSRILKKTVYCELLSFLLLMDYI
GINLATMNSCINPIALYFVSKKFKNCFQSCLCCC
>NP_034462_1_endothelin_1_receptor_precursor_Mus_musculus_ 274 bp
YINTVISCTIFIVGMVGNATLLRIIYQNKCMRNGPNALIASLALGDLIYVVIDLPINVFK
LLAGRWPFGVFLCKLFPFLQKSSVGITVLNLCALSVDRYRAVASWSRIPLITAIEIVSIW
ILSFILAIPEAIGFPFEYKHRTCMLNATSQDVKDWWLFGFYFCMPLVCTAIFYTLMTCEM
LNRRNGSLRIHLKQRREVAKTVFCLVVIFALCWFPLHLSRILKKTVYCELLSFLLLMDYI
GINLATMNSCINPIALYFVSKKFKNCFQSCLCCC
>Chordates_deorphanized_sp_P26684_EDNRA_RAT_Endothelin_1_receptor_OS_Rattus_norvegicus 274 bp
YINTVISCTIFIVGMVGNATLLRIIYQNKCMRNGPNALIASLALGDLIYVVIDLPINVFK
LLAGRWPFGVFLCKLFPFLQKSSVGITVLNLCALSVDRYRAVASWSRIPLITAIEIVSIW
ILSFILAIPEAIGFPFEYKHRTCMLNATTQDVKDWWLFGFYFCMPLVCTAIFYTLMTCEM
LNRRNGSLRIHLKQRREVAKTVFCLVVIFALCWFPLHLSRILKKTVYCELLSFLLLMDYI
GINLATMNSCINPIALYFVSKKFKNCFQSCLCCC
>Bner_Gene_111022_Tri_15430_c0_g1_i1_g_111022_m_111022 274 bp
IILPIVIGLITTVGLIGNSLVICSVIRYKVMRSAPNIFIVNLAIGDIFLNIIALPTVGLA
YTTKGWVFGAAVCKIGYFLRTLSLGLSIFTLTALSIDRVLVISQSLKPSVRITVTVIIVW
VLAILVAIPDAVGYYYEDD--ICTPFPQEDKIYSMAHITLFFFVPLIIITICYGIMAHVM
VKSSHGLPGEQIRTRRKVANIMIALIFLFFVCWLPRSILTIHRIYATYTPT--IHFLRLA
ALCLMFASGCVNPIVLYFLSKSFKTHFNKQLCCR
>Bner_Gene_58215_Bri_44780_c0_g1_i1_g_58215_m_58215 274 bp
FVIPIVVSIIDLIGLVGNCLVVGAVIRYKTMRSAPNIFIVNIAIGDIILNLVSFPVGGLM
YTVEGWPYGAAFCKIAHFLITLTLGMSIFTMTALSVDRVLVITQTLKASTRIIVMIVAVW
ICSILAALPDVISYTFPDEFDICRTAPADSKIYFTIYFTVYFCVPFIIISVCYGVMAYKM
VESSRQLPGEQIRMRRKVANIMIALIVLFFVCWLPRSVLIMYRYYG-FNMS--FIYAQMT
AIVLMAANGMVNPIALLFLSKSFKTHFKKQICCG
>NP_033896_2_bombesin_receptor_subtype_3_Mus_musculus_ 274 bp
CAIYITYAGIISVGILGNAILIKVFFKTKSMQTVPNIFITSLAFGDLLLLLTCVPVDATH
YLAEGWLFGKVGCKVLSFIRLTSVGVSVFTLTILSADRYKAVVKPLEAILKTCAKAGGIW
IVSMIFALPEAIFSTFQDPFESCNSYPISQEIHSLLCFLVFYIIPLSIISVYYSLIARTL
YKSTLNIPTEQIESRKRIAKTVLVLVALFALCWLPNHLLYLYHSFTYANHSDVPFVIIIF
SRVLAFSNSCVNPFALYWLSKTFQQHFKAQLCCL
>NP_690058_1_bombesin_receptor_subtype_3_Rattus_norvegicus_ 274 bp
CAIYITYAVIISVGILGNAILIKVFFKTKSMQTVPNIFITSLAFGDLLLLLTCVPVDATH
YLAEGWLFGKVGCKVLSFIRLTSVGVSVFTLTILSADRYKAVVKPLEAILKTCAKAGGIW
IMAMIFALPEAIFSTFQDPFESCNSYPISQEIHSLLCFLVFYIIPLSIISVYYSLIARTL
YKSTLNIPTEQIESRKRIAKTVLVLVALFALCWLPNHLLYLYHSFTYAEPSDVPFVVTIF
SRVLAFSNSCVNPFALYWLSKTFQKHFKAQLCCF
>NP_032203_1_gastrin_releasing_peptide_receptor_Mus_musculus_ 274 bp
YVIPAVYGLIIVIGLIGNITLIKIFCTVKSMRNVPNLFISSLALGDLLLLVTCAPVDASK
YLADRWLFGRIGCKLIPFIQLTSVGVSVFTLTALSADRYKAIVRPMDALMKICLKAALIW
IVSMLLAIPEAVFSPFHVKFISCAPYPHSPKIHSMASFLVFYVIPLAIISVYYYFIARNL
IQSAYNLPVEQIESRKRLAKTVLVFVGLFAFCWLPNHVIYLYRSYHYVDTSMLHFVTSIC
ARLLAFTNSCVNPFALYLLSKSFRKQFNTQLLCC
>NP_001718_1_bombesin_receptor_subtype_3_Homo_sapiens_ 274 bp
CAIYITYAVIISVGILGNAILIKVFFKTKSMQTVPNIFITSLAFGDLLLLLTCVPVDATH
YLAEGWLFGRIGCKVLSFIRLTSVGVSVFTLTILSADRYKAVVKPLEAILKTCVKAGCVW
IVSMIFALPEAIFSTFRDPFESCTSYPVSQEIHSLLCFLVFYIIPLSIISVYYSLIARTL
YKSTLNIPTEQIESRKRIARTVLVLVALFALCWLPNHLLYLYHSFTSVDPSAMHFIFTIF
SRVLAFSNSCVNPFALYWLSKSFQKHFKAQLFCC
>NP_001192541_1_bombesin_receptor_subtype_3_Bos_taurus_ 274 bp
CAIYITYAVIISVGILGNAILIKVFFKTKSMQTVPNIFITSLAFGDLLLLLTCVPVDATH
YLAEGWLFGRIGCKVLSFIRLTSVGVSVFTLTILSADRYKAVVKPLEAILKTCAKAGCIW
IMSMIIALPEAIFSTFQDPFKVCASYPVSQEIHSLLCFLVFYIIPLSIISVYYSLIARTL
YKSTLNIPTEQIESRKRIARTVLVLVALFALCWLPNHLLYLYRSFTSTDSSTVHLIVTII
SRILAFSNSCVNPFALYWLSNTFQQHFKAQLFCC
>NP_001179668_1_gastrin_releasing_peptide_receptor_Bos_taurus_ 274 bp
YVIPAIYGVIILIGLVGNITLIKIFCTVKSMRNVPNLFISSLALGDLLLLVTCAPVDASR
YLADKWLFGRIGCKLIPFIQLTSVGVSVFTLTALSADRYKAIVRPMDALLKICLKAALIW
IVSMLLAIPEAVFSPFHEEFISCAPYPHSPKIHSMASFLVFYIIPLSIISVYYYFIARNL
IQSAYNLPVEQIESRKRLAKTVLVFVGLFAFCWLPNHIIYLYRSYHYVDTSMLHFITSIC
ARLLAFTNSCVNPFALYLLSKSFRKQFNTQLLCC
>Mmem_Gene_143256_Tri_44528_c0_g1_i1_g_143256_m_143256 274 bp
--------------------------------------------------LIALPDA---
--------------ISYHVVTR-------EYTDLDTG----------SSVR---------
---------------------YCLPHPEDDKFHAMLHTVVFFILPFCIISVCYGIMAYLM
VQSSYGIPGEQTRTRKKIAYIIVVLIVLFFICWLPRTVYIMVSYYGHMKPW--IYYFKIV
AYCLQFINSCVNPIALYFLSKSFKTHYIRQLCCG
>NP_036838_1_gastrin_releasing_peptide_receptor_Rattus_norvegicus_ 274 bp
YVIPAVYGLIIVIGLIGNITLIKIFCTVKSMRNVPNLFISSLALGDLLLLVTCAPVDASK
YLADRWLFGRIGCKLIPFIQLTSVGVSVFTLTALSADRYKAIVRPMDALMKICLKAALIW
IVSMLLAIPEAVFSPFHVKFISCAPYPHSPKIHSMASFLVFYIIPLSIISVYYYFIARNL
IQSAYNLPVEQIESRKRLAKTVLVFVGLFAFCWLPNHVIYLYRSYHYVDTSMLHFITSIC
ARLLAFTNSCVNPFALYLLSKSFRKQFNTQLLCC
>NP_001192639_1_neuromedin_B_receptor_Bos_taurus_ 274 bp
CVIPSLYLIIITVGLLGNIMLVKIFITNSAMRSVPNIFISNLAAGDVLLLLTCVPVDASR
YFFDEWMFGKVGCKLIPVIQLTSVGVSVFTLTALSADRYRAIVNPMDAVLWTCVKAVGIW
VVSVLLAIPEAIFSRVGSLFTACIPYPQTPKIHSVLIFLVYFLIPLVIISVYYYHIAKTL
IKSAHNLPGEQMETRKRLAKIVLVFVGCFIFCWFPNHILYMYRSFNYIDPSLGHMIVTLV
ARVLSFCNSCVNPFALYLLSESFRRHFNSQLCCG
>NP_032729_1_neuromedin_B_receptor_Mus_musculus_ 274 bp
CVIPSLYLIIISVGLLGNIMLVKIFLTNSAMRNVPNIFISNLAAGDLLLLLTCVPVDASR
YFFDEWVFGKLGCKLIPAIQLTSVGVSVFTLTALSADRYRAIVNPMDVLLWTSLKAVGIW
VVSVLLAVPEAVFSRIGSLFTACIPYPQTPKIHSVLIFLVYFLIPLVIISIYYYHIAKTL
IKSAHNLPGEQMETRKRLAKIVLVFVGCFVFCWFPNHVLYLYRSFNYIDPSLGHMIVTLV
ARVLSFSNSCVNPFALYLLSESFRKHFNSQLCCG
>NP_002502_2_neuromedin_B_receptor_isoform_a_Homo_sapiens_ 274 bp
CVIPSLYLLIITVGLLGNIMLVKIFITNSAMRSVPNIFISNLAAGDLLLLLTCVPVDASR
YFFDEWMFGKVGCKLIPVIQLTSVGVSVFTLTALSADRYRAIVNPMDALLRTCVKAMGIW
VVSVLLAVPEAVFSRISSLFTACIPYPQTPKIHSVLIFLVYFLIPLAIISIYYYHIAKTL
IKSAHNLPGEQMETRKRLAKIVLVFVGCFIFCWFPNHILYMYRSFNYIDPSLGHMIVTLV
ARVLSFGNSCVNPFALYLLSESFRRHFNSQLCCG
>NP_036931_1_neuromedin_B_receptor_Rattus_norvegicus_ 274 bp
CVIPSLYLIIISVGLLGNIMLVKIFLTNSTMRSVPNIFISNLAAGDLLLLLTCVPVDASR
YFFDEWVFGKLGCKLIPAIQLTSVGVSVFTLTALSADRYRAIVNPMDVVLWTSLKAVGIW
VVSVLLAVPEAVFSRIGSSFTACIPYPQTPKIHSVLIFLVYFLIPLVIISIYYYHIAKTL
IRSAHNLPGEQMETRKRLAKIVLVFVGCFVFCWFPNHILYLYRSFNYIDPSLGHMIVTLV
ARVLSFSNSCVNPFALYLLSESFRKHFNSQLCCG
>Lvir.rna.tri.66032.1|m.1_Lvir.rna.tri.66032.1|g.1_type_complete_len_393_gc_universal_Lvir.rna.tri.66032.1_1508-330_-_ 274 bp
LVVPIVFGLIFIVGVIGNGTTIFTVLKNKSMRNVPNIYIVSLACGDLFLILISVPCMATL
YTFVGWPYGAIMCKVTHFLRTMSLGVSVFTLTALGGDRYTAIVNPMSPIARTIITSVSIW
VASIALAIVDAVSAYHQHRFYTCQEYPVEPKFHTIFRFIIYFALPVYIIALFYVMIARIL
VHSSYHMPVEQVEARKKVAIVVLLLVVIFIICWLPRHIFSMWWHFDPNDYNEFWHIFKVT
GFCLSFINSCVNPITLYFLSKQFRKYFNRYLFCL
>Llon_EP-GPCR_deorphanized 274 bp
LVVPIVFGLIFIVGVIGNGTTIFTVLKNKSMRNVPNVYIVSLACGDLLLILISVPCMATL
YTFIGWPYGAVMCKVTHFLRTMSLGVSVFTLTALGGDRYTAIVNPMSPIARTIITSVSIW
VASIALAIVDGISAYHQHRFYTCQEYPVDPKFHTIFRFIIYFALPVYIIALFYVMIARIL
VHSSYHMPVEQVEARKKVAIVVLLLVVIFIICWLPRHIFSMWWHFDPNDYNEFWHIFKVT
GFCLCFINSCVNPITLYFLSKQFRKYFNRYLFCL
>comp47713_c0_seq1_Lineus_lacteus 274 bp
------------------------------------------ACGDLLLILISVPCMATL
YTFIGWPYGIVMCKVTHFLRTMSLGVSVFTLTALGGDRYTAIVNPMSPVARTIVTSVSIW
AASIALAIVDGISAYHQHHFYTCQEYPADPKFHTIFRFIIYF------------------
------------------------------------------------------------
----------------------------------
>TRINITY_DN11376_c0_g1_i1_Cerebratulus_spec 274 bp
IAVPIVFGLIFIVGVIGNGTTIFIVLKNKCMRNVPNIYIVSLAFGDLLLILISVPCFATI
YTFYGWPYGAVMCKVAYFLRTLSLGVSVFTLTALGGDRYTAIVNPMSPIARTIITAVSIW
VASIALAIVDGISAYHQHRFYYCEEYPINPKFHTIFRFIIYFALPVYIIALFYVMIARIL
VHSSYHMPVEQVETRKKVAIVVLLLVVIFVICWLPRHIFSMWCQFDPNDFNQFWYIFKVT
GFCLCFINSCVNPITLYFLSKQFRKYFHRYLFCV
>NP_005305_1_gastrin_releasing_peptide_receptor_Homo_sapiens_ 274 bp
YVIPAVYGVIILIGLIGNITLIKIFCTVKSMRNVPNLFISSLALGDLLLLITCAPVDASR
YLADRWLFGRIGCKLIPFIQLTSVGVSVFTLTALSADRYKAIVRPMDALMKICLKAAFIW
IISMLLAIPEAVFSPFHEEFISCAPYPHSPKIHSMASFLVFYVIPLSIISVYYYFIAKNL
IQSAYNLPVEQIESRKRLAKTVLVFVGLFAFCWLPNHVIYLYRSYHYVDTSMLHFVTSIC
ARLLAFTNSCVNPFALYLLSKSFRKQFNTQLLCC
>AKQ63032.1_excitatory_peptide_receptor_1_[Platynereis_dumerilii]_deorphanized 274 bp
FVVPIVFALIFIVGVVGNGLLIFIVLHNKNMRNVPNVFIVSLALGDLLLILISVPFTATI
YTFTEWPYGEVMCKIIEFLQALSLGVSVFTLTMLSYDRYIAIVDPMKSMAVTIGCAIAVW
IVSTVLAVLELFGAVRIYNLQICEVYPLSEKFHVLFRFLVYFAIPVVIIGVFYVLMARIL
ITSSRKMPGAQMEARKKVARVVLSFVIVFCLCWFPRHVYLLWYYFDPADYNMFWHIFKIF
GFCMMFINSCVNPLTLYFLSKQFRKYYNRYLLCC
>gnl_Capca1_97253_Capitella_teleta_Lophotrochozoa_Annelida 274 bp
YLVPIIFAFIFIVGIVGNGTLILTVIKNKNMRNIPNIFLVSLAMGDLLLILVSVPVSATF
YIFDEWKYGAAMCKLNESLQTLSLGISVFTLVALSGDRYMAIVHPMTSMWRTMGIAAMIW
VVSAMLASLEAVAATANYNLQLCSPYPSSQKFHVIFRFLIYFAIPLLIIGSFYVSMARIL
VLSGKHIPGEQTEARKKVARLVLLFVVVFVVCWLPRHVYLFWYHFEIGTFTIFWHVFKII
GFCFSFINSCVNPLALYVLSDQFRRYYNRYIFCW
>XP_013408153.1_PREDICTED__neuromedin-B_receptor-like_[Lingula_anatina] 274 bp
IVVPIIFGLIFVVGIFGNGTLIFTILKNQSLRNGPNIMIVSLAAGDFLLIAISVPFLATS
YTFPYWPYGNFMCKLTEYLRIVSLGISVFTLITLSADRYIAIVSPVKNYRKTLIMVASTW
ILSLVLGIVTAVSFTEDGVLEHCYPYAQGPKFDVLFKFLVYFTLPVLIIAYFYISMAISL
FHSADRMPVEQIEGRKKVAKVVLSFVVIFILCWLPRHAYLIWFHVDEGNMNLFWYVFKIV
GFCLAFINSCVNPLTLYILSKQFRRHYNRSVFCC
>XP_013086148.1_PREDICTED__neuromedin-B_receptor-like_[Biomphalaria_glabrata] 274 bp
ILVPIVFVITFIVGLVGNGTLIVSVIANKVMCNIPNIFIVSLSIGDFLLILVSVPVTSFY
YTFKNWPFGEAMCKINEVTQTISLGVSVFTLTALSADRYVAIVNPMATLRTTIVTVVVIW
LLSTLLALPDAIFGRYEINILICHQFEP-GKIFFMLRFVIFFLLPIITIGFFYINMARIL
IRSSSNVPVDQMIARRKVAHVVLSFVIIFIICWLPRHIYLILWNYMN-EYDEFWHVLKIL
TFCLTFINSCVNPFALYFLSGQFRKYYNRYLFCC
>XP_014782347.1_PREDICTED__gastrin-releasing_peptide_receptor-like_[Octopus_bimaculoides] 274 bp
IVVPILFGFVFVIGIVGNGTLIYTVLRNRKMRVVPNIYIVSLSCGDLLLILISVPFNSLV
FILPEWPFGEVMCKINEYLQTVSLGVSVFTLTALSADRYIAIVDPMALIVRAVTTAGCLW
VVALLLAIPDLSSSQGSHNARVCVLYPTVPRMMIMLKFFVFFMIPLIIIGIFYVLMARIL
ILSAKQIPGDQIETRMKVAKAVLSFVVLFAICWLPRHIYLFWYFYFD-EFIPFWMMFKIV
SFCMAFINSCVNPFALYFLSNQFRKYYNRYLFCW
>KNC32186.1_hypothetical_protein_FF38_11304_[Lucilia_cuprina] 274 bp
YIVPVLFAFIFIVGVLGNGTLIIVFLTVRQMRNVPNTYIFSLALADLLVIVTTVPLTSTV
YTVDSWPWGSFLCTLSEFFKDVSIGVSVFTLTALSGDRYFAIVDPLRATRMTIAIALLIW
VLAIICGLPALIGTYVKKVFSLCYPFPEEAKIMVLLRFLVYYAIPLVIIGVFYALIARHL
MYAAN-VPGEQVRARRKVALTVLAFVVIFGICFLPIHVFMLWFYYWPEDYNYFWHVLRIV
GFCLSFANSCANPVALYFVSGAFRKHFNRYLFCE
>XP_023303156.1_neuropeptide_CCHamide-1_receptor_[Lucilia_cuprina] 274 bp
YIVPVLFAFIFIVGVLGNGTLIIVFLTVRQMRNVPNTYIFSLALADLLVIVTTVPLTSTV
YTVDSWPWGSFLCTLSEFFKDVSIGVSVFTLTALSGDRYFAIVDPLRATRMTIAIALLIW
VLAIICGLPALIGTYVKKVFSLCYPFPEEAKIMVLLRFLVYYAIPLVIIGVFYALIARHL
MYAAN-VPGEQVRARRKVALTVLAFVVIFGICFLPIHVFMLWFYYWPEDYNYFWHVLRIV
GFCLSFANSCANPVALYFVSGAFRKHFNRYLFCE
>XP_014662714.1_PREDICTED__neuromedin-B_receptor-like_[Priapulus_caudatus] 274 bp
YIVPVVFGFIFLLGIIGNGTLIFIVLKNKCMRNVPNIYIVSLSLGDFLLILISVPFTSTI
YTVRNWPFGEVVCKLNEFLQDMSVGVSVFTLTALSADRYTAIVDPMKPTRRTVMTSFAIW
IVAICLGVPDAAISFTGLHVNVCYPYPLDPKLHTFWKFLIYFLIPMVIISTYYSLMAKNL
MLSTQNMPGEQMEARKKVAKMVLMFVVLFVICWAPRHLFNMWFHFSPEQFNSGWQAFRII
GFCMSFINSCLNPVALYCLSKQFRKYYNRYLFCW
>XP_015838522.1_PREDICTED__neuropeptide_CCHamide-1_receptor_isoform_X1_[Tribolium_castaneum] 274 bp
YVVPVLFFVIFVVGVLGNGTLVVIFLRHRTMRNVPNTYILSLALADLLVIVTSVPFTSII
YTLESWPWGELICKVSETAKDISIGVSVFTLTALSADRFFAIVDPLKATRITLCTAISIW
ILAILCAIPAAIGSHLKDIFIVCYPFPTHPQVMILLRFLILYVIPLTIIAIFYLNMANHL
IVSTRNVPGEQIRARKKVAITVLIFVLVFALCFLPSHIFMLFFYFDPEHYNAFWHYLRII
GFCLCYLNSCANPVALYWVSGAFRKHFNRYLLCI
>XP_006560487.1_PREDICTED__neuropeptide_CCHamide-1_receptor-like_isoform_X2_[Apis_mellifera] 274 bp
YIVPIVFLLILLIGLTGNGVLALTILRHSNMRNVPNIYVFSLALGDLLVIMTCVPFTFTV
YILDSWPFGLVLCKVSECAKDISIGVSVFTLTALSADRFFAIVDPMRATRFTVIVAALIW
LLAIMCAIPGSFS-YIRVFFRACYPYPPEPKTILVCRFFIYYAVPLIIIAFFYILMARHL
MRSTRNIP----------------------VCFFPQHVFMLWFYIHPQDYNVFWHYFRIL
GFCLAFTNSCINPIALYCVSSTFRKYFDRYLLCC
>XP_023310960.1_neuropeptide_CCHamide-1_receptor-like_[Anoplophora_glabripennis] 274 bp
YIVPVLFFLIFVVGVLGNGTLVVIFLRHRTMRNVPNTYILSLALADLLVIVTSVPFTSVV
YTVESWPWGELICKLSETAKDISVGVSVFTLTALSADRFFAIVDPLKATRITLCIAIYIW
ILAIICAIPAAVGSHIKGVFFVCYPFPEHPQVMVLSKFLVLYIIPLVIIGVFYLSMAVYL
IMSTRNVPGEQIKARKKVAITVLIFVAVFAICFAPMHTFMLFFYFHPELYNAFWHYLRIV
GFCLAYINSCANPVALYFLSGAFRKHFNRYLLCI
>XP_023716022.1_neuropeptide_CCHamide-1_receptor-like_[Cryptotermes_secundus] 274 bp
YIVPVLFALIFVVGVLGNGTLVLIFIRHRNMRNVPNTYIFSLALGDLLVIITCVPFTSTV
YTVDSWPYGELICKLSECVKDISIGVSVFTLTALSADRFFAIVDPMRATRLTILTAIFIW
ILAILCAMPAAIASYIRVFFNVCYPFRVSAESIVIAKFIIYYAIPLIIISFFYLLMARHL
ILSTRNMPGEQVRARKKVAKMVLAFVIVFAVCFFPQHVFMLWFYSDQEQFNGFWHAFRII
GFCLSFINSCINPIALYCVSGTFRKHFNRYLLCI
>ELU00084.1_hypothetical_protein_CAPTEDRAFT_24752__partial_[Capitella_teleta] 274 bp
IAAPIIFAVIFVVGVLGNGTLIFTVLRNKPMQNTPNILIVSLAMGDLLLILISVPFTATI
YTFYEWPYGQSMCKMNEFLQTLSLGVSVFTLTALSGDRFVAIVYPMRPKLRTILISTGIW
LLATGLALLDLMGAS-NADIEFCNLFPEHPKFQSMFRFLVYFAIPMVIIAGFYTSMAYIL
WNSGRRMPGEQIEGRKKVAKLILSFIVVFVVCWLPRHIYTIWYHYLPGDYNMFWHVFKII
GFCLCFTNSCINPVALYFLSQQFRK---------
>gnl_Capca1_124159_Capitella_teleta_Lophotrochozoa_Annelida 274 bp
YTVPVVFAAIFVVGVLGNGTLIYTVLRNRVMRNSPNIFLVSLALGDLLLILVSVPFTATT
FIFNEWFYGAGMCKLNEFLQTVSLGVSVYTLTALSGDRFVAIVYPMRQKLKTLCIAGGIW
VFSVVLGIIELVAAS-HFGFRACIIHPPESRFHTVFRFVVYFALPMGIITAFYCLMARSL
WHSGRRIPGDQLESRKKIAKLVLSFIMVFMVCWLPRHIYLIWYYLLPGSYNLFWHIFKTI
SFCLCFINSCVNPLALYLLSHQFRGYYNRYLCCC
>Nano.rna.tri2.102679.1|m.2_Nano.rna.tri2.102679.1|g.2_type_complete_len_372_gc_universal_Nano.rna.tri2.102679.1_1289-174_-_ 274 bp
VIVPIVFALIFIIGILGNGALIYIVLRNKCMRNIPNVFIVSLAVGDFLLIAISVPFTSTI
YTFNEWPYGEAGCKLNEFLQTVSLGVSVFTLMALAADRYTAIVNPMKPMIRTIVTVVVIW
ILSILLAIPDAISWIPP--LKICHPYRESPKFHVLFRFIVYLAFPIFIIAGFYISMARSL
VASSQHIPVEQVESRKKVAKIVLSLVLVFAICWLPRHIYLMWYWYDTGEYNTFWHIFKIT
GFCMAFINSCVNPLTLYFLSKLFRRHYNRYLFCC
>XP_005093521.2_PREDICTED__gastrin-releasing_peptide_receptor-like_[Aplysia_californica] 274 bp
ILVPIVFGIIFVVGLVGNGTLIISVVANKVMRNVPNILIVSLSVGDFLLILISVPVASTL
YTFINWPYGWVVCKANHFLQTVSLGVSVFTLTALSADRYVAIVDPMATQRTTIAVAVAIW
VVSIVLAIPDAVFSSNKVEVVSCAEYPPEPRVFTLIHLFIFFILPILTISFFYAMMARIL
IRSSDSVPTEQIAARKKVAHVVLSFVIIFIVCWLPRYVYVMWFHFDP-DYSLFWHTFKIT
AFCLKFINSCVNPFALYFLSGQFRKFYNRYLFCC
>XP_009065070.1_hypothetical_protein_LOTGIDRAFT_108343_[Lottia_gigantea] 274 bp
ILVPIAFGIIFLIGIIGNGTLIFTVLFNKVMRNVPNVFIVSLSIGDLLLILVSVPFSATI
FTFKGWPYGDFTCRLNYFLETLSLGVSVFTLTALSIDRYMVIVNPMSTMAKTVVIAVFIW
CLAAILAIPDAVVSDIPLMLPICFNYPT-EKYNVCIKFMIYFAIPLVVIAVFYILMARVL
IKSGEMMPCEQIAARKKVAKVVMSFVLIFAVCWLPRYIYLMWYYFDD-QFNHFWIAFKII
GFCLTFINSCVNPFALYFLSGQFRKYYNRYLFRC
>drome_deorphanized_CCHamide_1_receptor_FBpp0086052_species_Drosophila_melanogasteArthropoda 274 bp
YIVPILFALIFVVGVLGNGTLIVVFLSVRQMRNVPNTYILSLALADLLVIITTVPLASTV
YTVEYWPYGSFLCSLSEFMKDVSIGVSVFTLTALSGDRYFAIVDPLRATRMTLATAVSIW
LLAILCGLPALIGSNLKHLIVICYPYPEEAKSMVLLHFLVYYAIPLVVIAVFYVLIALHL
MYSAS-VPGEQVRARRKVAVTVLAFVVIFGICFLPYHVFFLWFYFWPDDYNAFWHVLRIV
AYCMSFANSCANPVALYFVSGAFRKHFNRYLFCR
>lcl_B3XXM8_BOMMO_Neuropeptide_receptor_A15_Bombyx_moriInsectaHexapodaArthropodaEcdysozoa 274 bp
YIVPILFALIFVIGVVGNGTLVAVFVRHKAMRNVPNTYILSLALADLLVIITCVPFTSIV
YTVESWPWGRTVCQVSEAAKDVSIGVSVFTLTALSADRYFAIVDPLRATRLTIATAIGIW
ILAGLLATPAFIGSYLRPFFLVCYPYPQEAQIVVMVRFLLYYSLPLAVIALFYVLMAWHL
VLSTQNMPGEQMRARRKVAVTVLAFVLVFAACFLPSHVFMMWFYFCPNDYNGWWHGLRIV
GFCLSFLNSCVNPIALYCTSGIFRKHFNR-----
>XP_011442944.1_PREDICTED__neuropeptide_CCHamide-2_receptor_[Crassostrea_gigas] 274 bp
VVVPIIFAILLVVGVVGNGILIYTVFANKCMRNTPNVLIVSLSIGDMVLLLMSAPFSSIH
FSHAEYPFGEVVCRSNEYFQTLSVGVSVFTLTALSGDRFFAIVFPMSPKLKIAITVASIW
IISALLAIPEAINMEAEGND---------AKIFTMVKFIVLFIVPLLIIGFFYCMMAAIL
VTSSRRIPCEQIEARVKVAKVVLSFVLLFILCWLPRYVYLLWFHWADGEMNHWWMILKVV
AFCLMYIYSSINPYALYFLSSQFRRYYNKYLFRC
>XP_021186063.1_neuropeptide_CCHamide-1_receptor_isoform_X1_[Helicoverpa_armigera] 274 bp
YIVPLIFALIFVIGVVGNGTLVAVFVRHKAMRNVPNTYILSLALADLLVIITCVPFTSIV
YTVESWPWGATVCRVSEAAKDVSIGVSVFTLTALSADRYFAIVDPLRATRLTVATAIGIW
ILAAVLATPAYIGSYVRAFFLVCYPYPVEPRGIVLMRFLVYYSLPLAVIALFYILMARHL
VLSTQNVPGEQMRARRKVAVTVLAFVLVFAACFLPSHVFMMWFYYCPGDYNGWWHALRII
GFCLSFLNSCVNPIALYCTSGIFRKHFNRYLLCR
>XP_008197479.1_PREDICTED__neuropeptide_CCHamide-1_receptor_isoform_X2_[Tribolium_castaneum] 274 bp
YVVPVLFFVIFVVGVLGNGTLVVIFLRHRTMRNVPNTYILSLALADLLVIVTSVPFTSII
YTLESWPWGELICKVSETAKDISIGVSVFTLTALSADRFFAIVDPLKATRITLCTAISIW
ILAILCAIPAAIGSHLKDIFIVCYPFPTHPQVMILLRFLILYVIPLTIIAIFYLNMANHL
IVSTRNVPGEQIRARKKVAITVLIFVLVFALCFLPSHIFMLFFYFDPEHYNAFWHYLRII
GFCLCYLNSCANPVALYWVSGAFRKHFNRYLLCI
>XP_022200690.1_neuropeptide_CCHamide-1_receptor-like_[Nilaparvata_lugens] 274 bp
YVVPIIFALIFLVGVVGNGTLVFIFARHRNMRNVPNTYILSLALGDLLVILSCVPFTSTV
YTFESWPYGELICKLSETSKDISIGVSVFTLTALSADRFFAIVDPMGATRCTIMIACGIW
LLAALCAVPAAITSYIRDFFHVCYPYPVEPKTVVLIKFLFYYAIPLVIIAFFYSLMARHL
ILSTRNIPGEQVRARKKVAKTVLTFVVVFAVCFFPHHMFMLWFYYYPSSYNSFWNYLRIV
GFCLSFINSCINPIALYCVSGTFRKHFDRYLFCC
>XP_006560486.1_PREDICTED__neuropeptide_CCHamide-1_receptor-like_isoform_X1_[Apis_mellifera] 274 bp
YIVPIVFLLILLIGLTGNGVLALTILRHSNMRNVPNIYVFSLALGDLLVIMTCVPFTFTV
YILDSWPFGLVLCKVSECAKDISIGVSVFTLTALSADRFFAIVDPMRATRFTVIVAALIW
LLAIMCAIPGSFS-YIRVFFRACYPYPPEPKTILVCRFFIYYAVPLIIIAFFYILMARHL
MRSTRNIPGEQVKARKKVAKMVMAFVIVFAVCFFPQHVFMLWFYIHPQDYNVFWHYFRIL
GFCLAFTNSCINPIALYCVSSTFRKYFDRYLLCC
>XP_023306481.1_neuropeptide_CCHamide-2_receptor__partial_[Lucilia_cuprina] 274 bp
IFIIILFLLIFIVGVLGNGTLVIIFFRHRSMRNIPNTYILSLALADLLVIIVCVPLAILV
YTTDSWTFGKSMCQVTEFFKDVSIGVSVFTLTALSGERYCAIVNPLRTKPLTVITAAMIW
LLSITFATPSLVMSHILIDIIICTPFGKQARYVVVTKAFVYYLLPLFIIAVLYLMMAQRL
HVSARDMPGEQVRARRYVARMVVAFVVVFFVCFFPYHLFELWFHLNPEDFDEFWHTIRII
GFCTYFLNSCVNPVALYCVSGAFRAHFNQYLCCF
>KNC23397.1_hypothetical_protein_FF38_00782_[Lucilia_cuprina] 274 bp
------------------------------MRNIPNTYILSLALADLLVIIVCVPLAILV
YTTDSWTFGKSMCQVTEFFKDVSIGVSVFTLTALSGERYCAIVNPLRTKPLTVITAAMIW
LLSITFATPSLVMSHILIDIIICTPFGKQARYVVVTKAFVYYLLPLFIIAVLYLMMAQRL
HVSARDMPGEQVRARRYVARMVVAFVVVFFVCFFPYHLFELWFHLNPEDFDEFWHTIRII
GFCTYFLNSCVNPVALYCVSGAFRAHFNQYLCCF
>lcl_B3XXM7_BOMMO_Neuropeptide_receptor_A14_Bombyx_moriInsectaHexapodaArthropodaEcdysozoa 274 bp
YLVPILFAVIFVVGVLGNGTLVIVYARHRGMRNAPNTYIFSLALADLLVILICVPFVSII
YTLESWPWGELICRISESAKDVSIGVSVFTLTALSAERYCAIVNPFRLRKLPLVCATFIW
GAAFIFAIPAAIFSTVTVEIVYCTPYPKDSKGMTIAKALVYYGLPLIVITVFYSLMARRL
LASTREMPGAQAKARKSVACMVLIFVIVFFICFLPYHAFELWYHLSPLDYNDWTHALRII
GFCLSFLNSCVNPVALYCVSGVFRQHFNRYLCCR
>drome_deorphanized_CCHamide_2_receptor_FBpp0085328_species_Drosophila_melanogaster_Arthropoda 274 bp
YIVTVLYTLIFIVGVLGNGTLVIIFFRHRSMRNIPNTYILSLALADLLVILVCVPVATIV
YTQESWPFERNMCRISEFFKDISIGVSVFTLTALSGERYCAIVNPLRTKPLTVFTAVMIW
ILAILLGMPSVLFSSYPVFIEVCSPFRDPAKFMVAGKALVYYLLPLSIIGALYIMMAKRL
HMSARNMPGEQARARLHVARMVVAFVVVFFICFFPYHVFELWYHFYPEDFDEFWNVLRIV
GFCTSFLNSCVNPVALYCVSGVFRQHFNRYLCCI
>NP_001280522.1_gastrin-releasing_peptide_receptor_[Tribolium_castaneum] 274 bp
YIVPVVFFIIFIVGVLGNGTLVVIFLRHRAMRNVPNTYIFSLALADLLVIITCVPFTSIV
YTLESWPWGVVMCKVSETSKDISIGVSVFTLTALSAERYCAIVNPLRTKPMTVISAGMIW
LLATVLALPDAICSLHVIDIVICSPFPSISQYNIALKSLIYYIIPLCIIACFYVLMAIRL
HASANDMPGEQAKARRHVARMVLIFVFLFFICFLPHHVFILWFHLYPDAYNDFWHVLKII
GFCLSFLNSCVNPVALYCVSGVFRAHFNRYLCCQ
>XP_021194416.1_neuropeptide_CCHamide-2_receptor-like_[Helicoverpa_armigera] 274 bp
YLGP---SKMFTAQPN---TSVLIYSPDD--NQTESEYIFSLALADLLVILICVPFVSII
YTLESWPWGELICRISEAGKDVSIGVSVFTLTALSAERYCAIVNPFRLRKLPLVCATFIW
AAALIFAAPAALFSTVTVQIVYCTPFPLGPKWMTLAKALVYYGLPLLVIAFFYSLMARRL
LASTREMPGAQAQARKSVACMVLVFVIVFFICFLPYHAFEVWFHLSAADYNDWMHAFRIM
GFCLSFLNSCVNPVALYCVSGVFRSHFNRYLCCR
>XP_015838444.1_PREDICTED__gastrin-releasing_peptide_receptor_isoform_X2_[Tribolium_castaneum] 274 bp
YIVPVVFFIIFIVGVLGNGTLVVIFLRHRAMRNVPNTYIFSLALADLLVIITCVPFTSIV
YTLESWPWGVVMCKVSETSKDISIGVSVFTLTALSAERYCAIVNPLRTKPMTVISAGMIW
LLATVLALPDAICSLHVIDIVICSPFPSISQYNIALKSLIYYIIPLCIIACFYVLMAIRL
HASANDMPGEQAKARRHVARMVLIFVFLFFICFLPHHVFILWFHLYPDAYNDFWHVLKII
GFCLSFLNSCVNPVALYCVSGVFRAHFNRYLCCQ
>XP_023313148.1_neuropeptide_CCHamide-2_receptor-like_[Anoplophora_glabripennis] 274 bp
YIVPVLFFIIFIVGVLGNGTLVIIFLRHRAMRNVPNTYIFSLALADLLVIITVIPFTSIL
YTVESWPWGVVVCKVAETAKDISIGVSVFTLTALSAERYCAIVNPLRTKPLTVISAGMIW
LLATGFALPDAICSLNHVVITFCSPFPNIAQYNIAIKSLIYYFIPLTIIAFFYVLMAIRL
HHSANEMPGEQARARRHVARMVLIFVFLFFICFLPHHVFMLWFHLYPEEYNDWWHALRII
GFCLSFLNSCVNPVALYCVSGVFRAHFNRYLCCR
>BAO01065.1_neuropeptide_GPCR_A15_[Nilaparvata_lugens] 274 bp
YIVPVIFAVIFFVGVLGNGTLILIFARNRAMRNVPNTYIFSLALGDLLVIVSCVPFTSTL
YTVESWPWGEAICKLSEMAKDVSIGVSVFTLTVLSAERYFAIVKPLRSKPFTIATAIFIW
IVSCLLALPAVINSTIQHEIVYCTPFPEESKFIVMTRFLIYYLIPLCIIGFFYILMARFL
VISTQNMPGEQIKARKKVAKMVLAFVIIFVICFLPIHIFMLWFHFDPEDYDEYWHTLRII
GFCLSYINSCVNPIALYCVSKVFRRYFNQYLFCC
>XP_022188986.1_neuropeptide_CCHamide-1_receptor-like_[Nilaparvata_lugens] 274 bp
YIVPVIFAVIFFVGVLGNGTLILIFARNRAMRNVPNTYIFSLALGDLLVIVSCVPFTSTL
YTVESWPWGEAICKLSEMAKDVSIGVSVFTLTVLSAERYFAIVKPLRSKPFTIATAIFIW
IVSCLLALPAVINSTIQHEIVYCTPFPEESKFIVMTRFLIYYLIPLCIIGFFYILMARFL
VISTQNMPGEQIKARKKVAKMVLAFVIIFVICFLPIHIFMLWFHFDPEDYDEYWHTLRII
GFCLSYINSCVNPIALYCVSKVFRRYFNQYLFCC
>XP_016771186.1_PREDICTED__neuropeptide_CCHamide-2_receptor-like_[Apis_mellifera] 274 bp
YIVPVVFLLILVVGVIGNGILVFTLVCHASMRNVPNTYVLSLALGDLLVIITCVPFTSLL
YTIESWPWGLAVCKLSECAKDISIGVSVFTLTALSAERYCAIVNPIRAKPLTILTACLIW
VLAIVLAMPAAFFSYVPTVILICSPFPEEQKGMVMFKFLAYYAIPLLVITGFYLGMARHL
ELSTRNMPGEQIKARKKVGKMVIAFVVIFFICFLPHHVFMLWFHFCPQDYDDFWHVFRIL
GFCLSFINSCVNPIALYFISGTFRKRFNKYLCCC
>PNF25073.1_Neuropeptide_CCHamide-1_receptor_[Cryptotermes_secundus] 274 bp
YIVPILFVLIFVVGVLGNGTLVLIFLRHRNMRNTPNTYIFSLALGDLLVIVICVPFISTL
YTLESWPYGELICKVSEFAKDVSIGVSVFTLTALSAERYCAIVNPMRAKPVTLFTALVIW
ILAILLAMPAAIFSFVREIIKVCHPYPEKVQIMVVIKFLSYYAIPLIIITFFYILMAHHL
VLSTRNMPGEQIRARKKVAKMVLAFVIIFMLCFLPYHIFNLWFHFDPEVYDDFWHAFRII
GFCLSFINSCINPITLYCVSGTFRKHFNRHLFCC
>XP_023716015.1_neuropeptide_CCHamide-1_receptor-like_[Cryptotermes_secundus] 274 bp
YIVPILFVLIFVVGVLGNGTLVLIFLRHRNMRNTPNTYIFSLALGDLLVIVICVPFISTL
YTLESWPYGELICKVSEFAKDVSIGVSVFTLTALSAERYCAIVNPMRAKPVTLFTALVIW
ILAILLAMPAAIFSFVREIIKVCHPYPEKVQIMVVIKFLSYYAIPLIIITFFYILMAHHL
VLSTRNMPGEQIRARKKVAKMVLAFVIIFMLCFLPYHIFNLWFHFDPEVYDDFWHAFRII
GFCLSFINSCINPITLYCVSGTFRKHFNRHLFCC
>XP_021957117.1_neuropeptide_CCHamide-1_receptor-like_[Folsomia_candida] 274 bp
YIIPVLFAIIFIIGMAGNGTLIIIFLKHRTMRNVPNMYIVSLAVGDLLVILFCVPFTSTV
YTVESWPYGELVCKFSEFIKDVSIGVSVFTLTALSADRYFAIVDPMRATRITCISIVGIW
IISIVFAVPSMLNSIWRIEYEVCYPFPSEPKVVVMFKFLVYYAIPLAFIATFYVIMAHHL
LLSTRNMPGEQIQARKKVAKMVMAFVVIFAMCFFPSHVFLIWFYYNPEDFNDFWHVVRMV
GFCLSFINSCLNPITLYIVSGTFRKHFNRHLFCC
>XP_021929161.1_neuropeptide_CCHamide-1_receptor-like_isoform_X2_[Zootermopsis_nevadensis] 274 bp
YIVPIVFALIFFVGVVGNGTLVLIFIRHRKMRNVPNTYIFSLALGDLLVIVTCVPFISTL
YTLESWPYGEVICKVSESAKDVSIGVSVFTLTALSAERYYAIVNPIRTKPVTQFTTIGVW
ALAVLLAVPAAVFSYVPEIIKICHPYPEEVQTMVMVKFLSYYAIPLIIIACFYIMMAHHL
ILSAKNMPGEQIRARKKVSKMVLAFVIIFILCFLPYHIFNLWFNFNPEDYNDFWNVFRII
GFCLSFINSCINPITLYCISGKFRKHFNRYLFRS
>XP_021957121.1_neuropeptide_CCHamide-1_receptor-like_[Folsomia_candida] 274 bp
YIVPILFAIIFVIGVMGNGTLIGIFVKHRTMRNVPNMYIVSLAVGDLFVILFCVPFTSTV
YTVESWPYGEFVCKFSEFIKDLSIGVSVFTLTALSADRYFAIVDPMRATKITCITIAGIW
VLSVVMALPSAVFSVMAIDFYVCYPFPP-PQVMVMSHFLVYYAIPLLFIGTFYIIMARHL
ILSTRNMPGEQIQARKKVAKMILSFVVIFAICFFPSHLFLLWFYFYPYHFNEFWNACRIT
GFCLSFINSCINPITLYCVSGTFRKQFNEFC-CV
>XP_021929160.1_neuropeptide_CCHamide-1_receptor-like_isoform_X1_[Zootermopsis_nevadensis] 274 bp
YIVPIVFALIFFVGVVGNGTLVLIFIRHRKMRNVPNTYIFSLALGDLLVIVTCVPFISTL
YTLESWPYGEVICKVSESAKDVSIGVSVFTLTALSAERYYAIVNPIRTKPVTQFTTIGVW
ALAVLLAVPAAVFSYVPEIIKICHPYPEEVQTMVMVKFLSYYAIPLIIIACFYIMMAHHL
ILSAKNMPGEQIRARKKVSKMVLAFVIIFILCFLPYHIFNLWFNFNPEDYNDFWNVFRII
GFCLSFINSCINPITLYCISGKFRKHFNRYLFRS
>XP_021957119.1_neuropeptide_CCHamide-1_receptor-like_[Folsomia_candida] 274 bp
YIVPILFAIIFVIGILGNGTLIAIFMKHRTMRNVPNMYIVSLAVGDLFVILFCVPFTSTV
YTVDSWPYGEFVCKFSEFIKDLSIGVSVFTLTALSADRYFAIADPMRATRITCITIAGIW
LVSIGFALPSAIFSVRDFSFYVCYPFPPDPQMMVMFHFLAYYAIPLFFIGYFYIIMARHL
VLSTRNMPGEQMQGRRKVAKMILSFVLIFALCFFPSHLFLLWFYFYPNGFNDFWHACRIT
GFCLSFINSCINPITLYCVSGTFRKQYNEFCWCC
>lcl_E9G882_DAPPU_allatostatin_B_receptor_Fragment_Daphnia_pulexCrustaceaArthropodaEcdysozoa 274 bp
YIVPVLFGLIFLLGVIGNGCLIAILCCQKSMRNLPNMFIFNLALGDLLVLLFTVPFTSTV
YTFDSWPYGELVCKASEFAKDTSVGVSVFTLTALSFDRYTAIVQPVQKQSCIIVSLVAIW
LASLGLALPAAIFSHLMKLILVCYPFPQEPKIIVLGRFLFHYCLPLLIIGTFYAIMAHHL
LRSVQIIPG-NRKSRRKVAKMVQYFVVLFAICFLPMHVFFLWFHFDANDYNNFWNAFRIF
GFVLAYINSCINPIALYFLSTNFRKHFNRLLFC-
>KDR14578.1_hypothetical_protein_L798_11307__partial_[Zootermopsis_nevadensis] 274 bp
YIVPIVFALIFFVGVVGNGTLVLIFIRHRKMRNVPNTYIFSLALGDLLVIVTCVPFISTL
YTLESWPYGEVICKVSESAKDVSIGVSVFTLTALSAERYYAIVNPIRTKPVTQFTTIGVW
ALAVLLAVPAAVFSYVPEIIKICHPYPEEVQTMVMVKFLSYYAIPLIIIACFYIMMAHHL
ILSAKNMPGEQIRARKKVSKMVLAFVIIFILCFLPYHIFNLWFNFNPEDYNDFWNVFRII
GFCLSFINSCINPITLYCISGKFRKHFNRYLFRS
>KZS13743.1_P2Y_purinoceptor_12_[Daphnia_magna] 274 bp
YIVPVLFGVIFLVGIIGNGCLIFIFCRHKSMRNLPNLYIFNLAVGDLLVLLCSVPFTATI
YTFDSWPYGEFVCKASEFAKDTSVGVSVFTLTALSFERYSAIVKPVEKLS-IIICIAGIW
LISIGLALPAVLFSHLLIQIFICYPFPPEPKIVVASRLLIHYCLPLLVIGFFYTIMARHL
IQRLFLARLRNRESRIKVAKMVQYFVVLFAICFLPMHIFFLWFHFDPENFNNSWNVFRIF
GFVLAYTNSCINPIALYCVSTNFRKHFNRLLCYC
>lcl_E9FYW2_DAPPU_allatostatin_B_receptor_Daphnia_pulexCrustaceaArthropodaEcdysozoa 274 bp
YVVPILFSLIFLVGVLGNGSLIYVLCRHKSMRSVPNTFIFNLALGDLLILIFTVPFTSTV
YTLDSWPFGEFVCKASEFAKDTSVGVSVFTLTALSFDRYTAIVRPVQKVV--IVCLLVIW
VTSLILATPAAMFSHLMKAIYICYPFPPEPKLVILLRFLLHYCLPLLTIGTFYVIMAYHL
LRRFNSFTDFQNRARRKLAKMVLSFVVLFAVCFLPIHVFFLWFYFHPQQYNGFWHTLKIA
GFVLAYINSCINPIALYCVSTSFRKHFNRLLCCC
>lcl_B7QJX5_IXOSC_Bombesin_receptor_subtype_3_Ixodes_scapularisChelicerataArthropodaEcdysozoa 274 bp
YVVPTLFALIFIVGLLGNGTLILVFIRNRTMRSVPNIYIMSLSIGDFIVIAGTVPFISTI
YVLDSWPYGLFLCKLSEFLRDVSIGVTVLTLTVLSIDRYVAIAMPLLRRTVTILLAISVW
IVAILMAIPGTHYSFVMQVYSVCYPFPPEPKLMVLLKFLIQYAIPLVIIGTFYCLMARQL
IRTSRAHLSQQMKARVKVAKIALAFVLLFAVCFFPNHVFMMWYYFAPSQYNSFWHVWKIM
GYVMTFVNSCLNPVALYLVSGVFRNHFKHYLFCG
>lcl_E9GID7_DAPPU_Daphnia_pulexDaphniaDaphniidaeAnomopodaCladoceraDiplostracaBranchiopodaCrustaceaArthropodaEcdysozoa 274 bp
YIVPVVFGIIFLVGVVGNGSLMFILCRHKSMRSAPNTLIFNLALGDILVLVCSVPFTSTI
YTFESWPYGEFVCKASEFAKDTSVGVSVFTLTVLSFDRYTAIERRVPKLV-IAVCVSVIW
VASIGLALPAALFSHLLKIIVVCYPFPQEAKTVVLVRFIVHYFQPLLIISTFYAIMTHHL
LRSVRTIPGQQNRSRRKVAKMVQCLVVLFAVCFLPMHIFFLWFHFDSENYNDFWNGFRIF
GFVLAYINSCINPIALYCVSTKFRKHFNRLLPCR
>lcl_E9G884_DAPPU_allatostatin_B_receptor_Fragment_Daphnia_pulexCrustaceaArthropodaEcdysozoa 274 bp
YLVPVVFGLIFVSGVVGNGSLMFIICRYKSMRNLPNLFVFNLALGDLFILLFAVPFTSSI
YTFDLWPFGELVCKASEFAKDTSVSVSVFTLTALSFDRYNVIVNPVQKRR-IIFTLAAIW
LASLGLASPSAVFSRLIAV--FCYPFPGKSKSVIVGRVLIQYLIPLAIIGTFYTITTRNL
LRKYKFLTY-NRESRRKVAVMVQCFVGLFAVCFLPIHVYSLWFHFDPTRYNQYWHSFRIF
GFVLAYINSCINPIALYFISTNFRKHFKRLLFCG
>XP_022651431.1_neuropeptide_CCHamide-1_receptor-like_[Varroa_destructor] 274 bp
YLAPPVFTLIFGVGLIGNGTLMLIFLRNKAMRSVPNIYIMSLSLGDLFVITGTVPFICAI
YVLDSWPFGLFLCKLSEFMRDLSIGVTVLTLTMLSIDRYIAIALPLYRR-VTIVITCLVW
FIASLMAIPGAYFSYLGEAIVYCHPFPQHPRLMVMMKFLVQYVIPLIVIATFYILMSRSL
IKTAKSTLCDQQKARVKVAKISLCFVLIFAVCFFPNHVVMIWLYFHPQNYNDFWHLFKLF
GFVLTFVNSCLNPIALYFVSGVFRSYFKAYICCQ
>XP_023240296.1_neuropeptide_CCHamide-1_receptor-like_[Centruroides_sculpturatus] 274 bp
YVVPAVFAVVLLVGIIGNGTLIFIFVRNKSVRSIPNTYIMSLAVGDFTVIVGTVPFISTI
YTFESWPYGEFLCKLSEFLKDVSVAVTVLTLTMLSVDRYIAIVLPMRAKTLTVLFALGIW
CIALALATPGAYYSFLWEVIYVCYPFPHNPQMMVLMKFLLLYAIPLTFIGSCYVLMARHL
YESTRNGLGIQLRTRAKIAKIVLSFVVIFAICFFPSQVFMMWYYFHSEDYNDFWHVWKIV
GYVLTFVNSCLNPIALYLNSGVFRSHFNRTLFCC
>XP_023236459.1_neuropeptide_CCHamide-1_receptor-like_[Centruroides_sculpturatus] 274 bp
YIVPVVLVIVFLVGTLGNGTLLYIFMKNKSMRNVPNMFIISLSIGDLIVIIGSVPFIGTV
YIVESWPYGELICKLSEFLKDVSVGVTVLTLTVLSIDRYLATVVPMQSKYSTFFITVGIW
CASIGLAIPGAHYSYILHLINVCYPFPLHPRTIVLVKFFLLYTLPLIIIGTFYVFMARHL
LLSLRNNIGQHMRARSKVARIVLALVIVFAICFFPNHVFMLWFYFHPSLYNEFWNTWKIC
SYVLTFVNSCMNPITLCMISGVFRSYFRKYLFCC
>XP_013777242.1_neuropeptide_CCHamide-1_receptor-like_[Limulus_polyphemus] 274 bp
YIVPLVFAVIFLVGVIGNSTLIWVFLRNKVMRSVPNTFLVSLAAGDLTVLLFAVPFIGTI
YTFESWPYGEFVCKLSEFLRDLSVGVTVLSLAALSVDRYVAVIKPLHQKIMSITVVVVIW
VISIGLAIPSAYFSFIYEMIKICYPFPPEPRATVLVKFLVLYVIPLVVISVFYTLMAQHL
LLSTRQNVIKQLEARHKVAWTVLSLAVIFCICFFPSHLFMLWFYFYSNAYNDFWHAWKIV
GYVLTFANSCLNPVALYCVSSVFRNYFQRYLFCC
>Skow.Sakowv30006246m_Saccoglossus_kovalevskii 274 bp
IIIPTIFALIFIVGVIGNGTLVRIVIMDPSMRSVPNIFIASLAMGDLLLLLVFVPFNAIT
YMTTSWPLGEGMCKVINCVQVASTGVSVFTLTALSADRYQAIVNPINMVQRTYTVALLVW
VISIMLGIPTLVLAEYENLVTYCQAIPMGIQLHTALMFVFLYLVPLAIISVYYVLIAIKL
IGSTKRTIGEQLRARKRVAKVVLVFVLIFGICWLPYHIFNMMLFFSKYMETYGILFLKFL
GTIMAYANSCVNPLALYFLSNTFKSYYNKYILCC
>Skow.Sakowv30006245m_Saccoglossus_kovalevskii 274 bp
IIIPAIFALIFFVGVIGNGTLVRIVLCNPPMRSVPNIFIASLAMGDLLLLFVFVPFNAIT
YMTTSWPLGEGMCKVINCVQVASTGVSVFTLTALSADRYHAIVNPINMMQRTYTVAILIW
LFAIALGIPTLVLAPFYFPVYYCQAIPMYTKGHTAAMAIVLYLVPLSIISVYYVLIAIKL
IQSSKHLIGEQLKARKRLAKVVLVFVLIFGICWLPHHLFNIMLVFSPYMQTYGMMFFKFL
GTVMAYANSCVNPLALYFLSNTFKTYYKKYILCC
