# Supplementary material for: A nemertean excitatory peptide/CCHamide regulates ciliary swimming in the larvae of Lineus longissimus
Source: Front Zool. 2019 Jul 10;16:28. doi: 10.1186/s12983-019-0326-9 (PMC6617912; doi:10.1186/s12983-019-0326-9)
Supplement: Supplementary file 11 — Fasttree output file of the phylogenetic analysis of the EP receptors (Fig. 2). (TXT 7 kb) [file 12983_2019_326_MOESM11_ESM.txt]

(XP_016771186.1_PREDICTED__neuropeptide_CCHamide-2_receptor-like_[Apis_mellifera]:0.25111,((((XP_021957117.1_neuropeptide_CCHamide-1_receptor-like_[Folsomia_candida]:0.13541,(XP_021957121.1_neuropeptide_CCHamide-1_receptor-like_[Folsomia_candida]:0.05462,XP_021957119.1_neuropeptide_CCHamide-1_receptor-like_[Folsomia_candida]:0.10305)0.998:0.11882)0.994:0.12809,((XP_014662714.1_PREDICTED__neuromedin-B_receptor-like_[Priapulus_caudatus]:0.27989,(((Mmem_Gene_143256_Tri_44528_c0_g1_i1_g_143256_m_143256:0.45547,(Bner_Gene_111022_Tri_15430_c0_g1_i1_g_111022_m_111022:0.25839,Bner_Gene_58215_Bri_44780_c0_g1_i1_g_58215_m_58215:0.38445)0.907:0.16003)1.000:0.72325,((NP_001948_1_endothelin_1_receptor_isoform_a_precursor_Homo_sapiens_:0.00197,(NP_776733_1_endothelin_1_receptor_precursor_Bos_taurus_:0.00055,(NP_034462_1_endothelin_1_receptor_precursor_Mus_musculus_:0.00055,Chordates_deorphanized_sp_P26684_EDNRA_RAT_Endothelin_1_receptor_OS_Rattus_norvegicus:0.00357)0.862:0.00357)0.103:0.00515)1.000:1.46239,(((Ambulacraria_Pfla_1g18469_t1:0.16404,(Ambulacraria_Pfla_1g280_t1:0.17421,(Skow.Sakowv30006246m_Saccoglossus_kovalevskii:0.09340,Skow.Sakowv30006245m_Saccoglossus_kovalevskii:0.12735)0.201:0.03931)0.532:0.07390)0.983:0.29242,(Apla.gbr.25.228.t1_Acanthaster_planci:0.32278,Spur.SPU_009901-tr_Strongylocentrotus_purpuratus_:0.47560)0.996:0.35834)0.972:0.22517,((NP_002502_2_neuromedin_B_receptor_isoform_a_Homo_sapiens_:0.01153,(NP_001192639_1_neuromedin_B_receptor_Bos_taurus_:0.02286,(NP_032729_1_neuromedin_B_receptor_Mus_musculus_:0.00832,NP_036931_1_neuromedin_B_receptor_Rattus_norvegicus_:0.01345)0.997:0.04234)0.741:0.01230)0.995:0.22988,((NP_001179668_1_gastrin_releasing_peptide_receptor_Bos_taurus_:0.00054,((NP_032203_1_gastrin_releasing_peptide_receptor_Mus_musculus_:0.01017,NP_036838_1_gastrin_releasing_peptide_receptor_Rattus_norvegicus_:0.00055)0.938:0.01855,NP_005305_1_gastrin_releasing_peptide_receptor_Homo_sapiens_:0.02089)0.875:0.01762)0.999:0.17963,((NP_033896_2_bombesin_receptor_subtype_3_Mus_musculus_:0.02645,NP_690058_1_bombesin_receptor_subtype_3_Rattus_norvegicus_:0.00894)0.919:0.03305,(NP_001718_1_bombesin_receptor_subtype_3_Homo_sapiens_:0.02611,NP_001192541_1_bombesin_receptor_subtype_3_Bos_taurus_:0.05020)0.459:0.01652)1.000:0.34835)0.392:0.08753)1.000:0.46033)0.850:0.11598)0.441:0.14377)0.547:0.11710,(((XP_013086148.1_PREDICTED__neuromedin-B_receptor-like_[Biomphalaria_glabrata]:0.28437,XP_005093521.2_PREDICTED__gastrin-releasing_peptide_receptor-like_[Aplysia_californica]:0.21918)0.991:0.18477,((XP_014782347.1_PREDICTED__gastrin-releasing_peptide_receptor-like_[Octopus_bimaculoides]:0.35852,XP_011442944.1_PREDICTED__neuropeptide_CCHamide-2_receptor_[Crassostrea_gigas]:0.55666)0.000:0.08630,XP_009065070.1_hypothetical_protein_LOTGIDRAFT_108343_[Lottia_gigantea]:0.35535)0.051:0.05082)0.777:0.07423,((Nano.rna.tri2.102679.1|m.2_Nano.rna.tri2.102679.1|g.2_type_complete_len_372_gc_universal_Nano.rna.tri2.102679.1_1289-174_-_:0.22284,(XP_013408153.1_PREDICTED__neuromedin-B_receptor-like_[Lingula_anatina]:0.07915,(Gpyr_Gene_90907_Tri_7353_c0_g1_i1_g_90907_m_90907:0.04258,Gpyr_Gene_90908_Tri_7354_c0_g1_i1_g_90908_m_90908:0.00055)0.896:0.03526)1.000:0.38473)0.941:0.10370,((comp28409_c0_seq1_Paranemertes_peregrina:0.21068,(Lvir.rna.tri.66032.1|m.1_Lvir.rna.tri.66032.1|g.1_type_complete_len_393_gc_universal_Lvir.rna.tri.66032.1_1508-330_-_:0.00892,(TRINITY_DN11376_c0_g1_i1_Cerebratulus_spec:0.09574,(Llon_EP-GPCR_deorphanized:0.00055,comp47713_c0_seq1_Lineus_lacteus:0.04539)0.831:0.00278)0.813:0.01601)0.994:0.12562)1.000:0.22065,(AKQ63032.1_excitatory_peptide_receptor_1_[Platynereis_dumerilii]_deorphanized:0.25604,(gnl_Capca1_97253_Capitella_teleta_Lophotrochozoa_Annelida:0.31992,(ELU00084.1_hypothetical_protein_CAPTEDRAFT_24752__partial_[Capitella_teleta]:0.22270,gnl_Capca1_124159_Capitella_teleta_Lophotrochozoa_Annelida:0.33458)0.980:0.13711)0.640:0.06863)0.644:0.03559)0.135:0.03797)0.309:0.05368)0.764:0.05473)0.907:0.12661)0.999:0.24534,((lcl_E9FYW2_DAPPU_allatostatin_B_receptor_Daphnia_pulexCrustaceaArthropodaEcdysozoa:0.20316,(lcl_E9GID7_DAPPU_Daphnia_pulexDaphniaDaphniidaeAnomopodaCladoceraDiplostracaBranchiopodaCrustaceaArthropodaEcdysozoa:0.17367,(KZS13743.1_P2Y_purinoceptor_12_[Daphnia_magna]:0.23439,(lcl_E9G882_DAPPU_allatostatin_B_receptor_Fragment_Daphnia_pulexCrustaceaArthropodaEcdysozoa:0.06650,lcl_E9G884_DAPPU_allatostatin_B_receptor_Fragment_Daphnia_pulexCrustaceaArthropodaEcdysozoa:0.40463)0.527:0.04372)0.946:0.06826)0.918:0.06825)1.000:0.31419,(XP_013777242.1_neuropeptide_CCHamide-1_receptor-like_[Limulus_polyphemus]:0.34859,((XP_013771906.1_neuropeptide_CCHamide-1_receptor-like_[Limulus_polyphemus]:0.34313,XP_013794051.1_neuropeptide_CCHamide-1_receptor-like_[Limulus_polyphemus]:0.30230)0.893:0.06946,((KFM78411.1_[Phe13]-bombesin_receptor__partial_[Stegodyphus_mimosarum]:0.22950,XP_023240296.1_neuropeptide_CCHamide-1_receptor-like_[Centruroides_sculpturatus]:0.18797)0.878:0.04370,(XP_023236459.1_neuropeptide_CCHamide-1_receptor-like_[Centruroides_sculpturatus]:0.36761,(XP_023236466.1_neuropeptide_CCHamide-1_receptor-like_[Centruroides_sculpturatus]:0.22835,(lcl_B7QJX5_IXOSC_Bombesin_receptor_subtype_3_Ixodes_scapularisChelicerataArthropodaEcdysozoa:0.18841,XP_022651431.1_neuropeptide_CCHamide-1_receptor-like_[Varroa_destructor]:0.33186)0.993:0.17931)0.922:0.06400)0.213:0.01781)0.916:0.04813)0.898:0.05657)0.995:0.16104)0.765:0.07809)0.306:0.04665)0.954:0.09079,((XP_023716022.1_neuropeptide_CCHamide-1_receptor-like_[Cryptotermes_secundus]:0.10639,(XP_022200690.1_neuropeptide_CCHamide-1_receptor-like_[Nilaparvata_lugens]:0.16925,(XP_006560487.1_PREDICTED__neuropeptide_CCHamide-1_receptor-like_isoform_X2_[Apis_mellifera]:0.00055,XP_006560486.1_PREDICTED__neuropeptide_CCHamide-1_receptor-like_isoform_X1_[Apis_mellifera]:0.00055)1.000:0.27063)0.861:0.04597)0.940:0.05437,((lcl_B3XXM8_BOMMO_Neuropeptide_receptor_A15_Bombyx_moriInsectaHexapodaArthropodaEcdysozoa:0.05882,XP_021186063.1_neuropeptide_CCHamide-1_receptor_isoform_X1_[Helicoverpa_armigera]:0.05253)1.000:0.21206,(((XP_015838522.1_PREDICTED__neuropeptide_CCHamide-1_receptor_isoform_X1_[Tribolium_castaneum]:0.0,XP_008197479.1_PREDICTED__neuropeptide_CCHamide-1_receptor_isoform_X2_[Tribolium_castaneum]:0.0):0.08308,XP_023310960.1_neuropeptide_CCHamide-1_receptor-like_[Anoplophora_glabripennis]:0.09966)0.999:0.15791,((KNC32186.1_hypothetical_protein_FF38_11304_[Lucilia_cuprina]:0.0,XP_023303156.1_neuropeptide_CCHamide-1_receptor_[Lucilia_cuprina]:0.0):0.11227,drome_deorphanized_CCHamide_1_receptor_FBpp0086052_species_Drosophila_melanogasteArthropoda:0.10601)1.000:0.19127)0.850:0.04493)0.978:0.09028)0.772:0.02510)0.977:0.07391,((PNF25073.1_Neuropeptide_CCHamide-1_receptor_[Cryptotermes_secundus]:0.0,XP_023716015.1_neuropeptide_CCHamide-1_receptor-like_[Cryptotermes_secundus]:0.0):0.06577,(XP_021929161.1_neuropeptide_CCHamide-1_receptor-like_isoform_X2_[Zootermopsis_nevadensis]:0.0,XP_021929160.1_neuropeptide_CCHamide-1_receptor-like_isoform_X1_[Zootermopsis_nevadensis]:0.0,KDR14578.1_hypothetical_protein_L798_11307__partial_[Zootermopsis_nevadensis]:0.0):0.14956)0.990:0.09808)0.895:0.04568,((BAO01065.1_neuropeptide_GPCR_A15_[Nilaparvata_lugens]:0.0,XP_022188986.1_neuropeptide_CCHamide-1_receptor-like_[Nilaparvata_lugens]:0.0):0.24194,((lcl_B3XXM7_BOMMO_Neuropeptide_receptor_A14_Bombyx_moriInsectaHexapodaArthropodaEcdysozoa:0.03754,XP_021194416.1_neuropeptide_CCHamide-2_receptor-like_[Helicoverpa_armigera]:0.18836)1.000:0.28822,(((NP_001280522.1_gastrin-releasing_peptide_receptor_[Tribolium_castaneum]:0.0,XP_015838444.1_PREDICTED__gastrin-releasing_peptide_receptor_isoform_X2_[Tribolium_castaneum]:0.0):0.07144,XP_023313148.1_neuropeptide_CCHamide-2_receptor-like_[Anoplophora_glabripennis]:0.07488)0.995:0.17575,(drome_deorphanized_CCHamide_2_receptor_FBpp0085328_species_Drosophila_melanogaster_Arthropoda:0.14851,(XP_023306481.1_neuropeptide_CCHamide-2_receptor__partial_[Lucilia_cuprina]:0.00055,KNC23397.1_hypothetical_protein_FF38_00782_[Lucilia_cuprina]:0.00054)1.000:0.22867)1.000:0.19318)0.266:0.06039)0.977:0.12972)0.122:0.04309);
